# Supplementary material for: A systematically biosynthetic investigation of lactic acid bacteria reveals diverse antagonistic bacteriocins that potentially shape the human microbiome
Source: Microbiome. 2023 Apr 27;11:91. doi: 10.1186/s40168-023-01540-y (PMC10134562; doi:10.1186/s40168-023-01540-y)
Supplement: Supplementary file 2 — Additional file 1: Supplementary Table 1. LAB genomes collected in this study. Supplementary Table 2. List of 31977 LAB genomes. Supplementary Table 3. List of 130051 LAB BGCs. Supplementary Table 4. Information of bacteriocins-related domains. Supplementary Table 5. List of 3805 non-LAB genera. Supplementary Table 6. List of metagenomic and metatranscriptomic data used in this study. Supplementary Table 7. Information of 950 known BGCs adopted as train dataset. Supplementary Table 8. Putative precursors of class II bacteriocins. Supplementary Table 9. List of 333 known class II bacteriocins. Supplementary Table 10. Inhibition spectrum of crispacins against 31 indicator strains in agar well diffusion assay. [file 40168_2023_1540_MOESM1_ESM.xlsx]

## Sheet: Note
Sheet	Description
Table S1	Supplementary Table 1: LAB genomes collected in this study
Table S2	Supplementary Table 2: List of 31977 LAB genomes
Table S3	Supplementary Table 3: List of 130051 LAB BGCs
Table S4	Supplementary Table 4: Information of bacteriocins-related domains
Table S5	Supplementary Table 5: List of 3805 non-LAB genera.
Table S6	Supplementary Table 6: List of metagenomic and metatranscriptomic data used in this study
Table S7	Supplementary Table 7: Information of 950 known BGCs adopted as train dataset
Table S8	Supplementary Table 8: Putative precursors of class II bacteriocins
Table S9	Supplementary Table 9: List of 333 known class II bacteriocins
Table S10	Supplementary Table 10: Inhibition spectrum of crispacins against 31 indicator strains in agar well diffusion assay

## Sheet: Table S1
Supplementary Table 1: LAB genomes collected in this study.
Genome accession	Sourcea	Genome typeb
BertuzziAS_2018__ERR2212267__bin.2	Food	MAG
BertuzziAS_2018__ERR2212268__bin.1	Food	MAG
BertuzziAS_2018__ERR2212268__bin.3	Food	MAG
BertuzziAS_2018__ERR2212269__bin.2	Food	MAG
BertuzziAS_2018__ERR2212269__bin.4	Food	MAG
BertuzziAS_2018__ERR2212269__bin.5	Food	MAG
BertuzziAS_2018__ERR2212270__bin.1	Food	MAG
BertuzziAS_2018__ERR2212270__bin.3	Food	MAG
BertuzziAS_2018__ERR2212270__bin.5	Food	MAG
BertuzziAS_2018__ERR2212271__bin.4	Food	MAG
BertuzziAS_2018__ERR2212271__bin.5	Food	MAG
BertuzziAS_2018__ERR2212272__bin.1	Food	MAG
BertuzziAS_2018__ERR2212272__bin.4	Food	MAG
BertuzziAS_2018__ERR2212272__bin.5	Food	MAG
BertuzziAS_2018__ERR2212273__bin.1	Food	MAG
BertuzziAS_2018__ERR2212273__bin.8	Food	MAG
BertuzziAS_2018__ERR2212274__bin.1	Food	MAG
BertuzziAS_2018__ERR2212274__bin.2	Food	MAG
BertuzziAS_2018__ERR2212274__bin.6	Food	MAG
BertuzziAS_2018__ERR2212275__bin.1	Food	MAG
BertuzziAS_2018__ERR2212275__bin.3	Food	MAG
BertuzziAS_2018__ERR2212275__bin.4	Food	MAG
BertuzziAS_2018__ERR2212276__bin.2	Food	MAG
BertuzziAS_2018__ERR2212276__bin.3	Food	MAG
BertuzziAS_2018__ERR2212276__bin.5	Food	MAG
BertuzziAS_2018__ERR2212277__bin.4	Food	MAG
BertuzziAS_2018__ERR2212277__bin.5	Food	MAG
BertuzziAS_2018__ERR2212278__bin.2	Food	MAG
BertuzziAS_2018__ERR2212278__bin.5	Food	MAG
BertuzziAS_2018__ERR2212278__bin.6	Food	MAG
BertuzziAS_2018__ERR2212279__bin.4	Food	MAG
BertuzziAS_2018__ERR2212279__bin.7	Food	MAG
BertuzziAS_2018__ERR2212280__bin.1	Food	MAG
BertuzziAS_2018__ERR2212280__bin.2	Food	MAG
BertuzziAS_2018__ERR2212280__bin.5	Food	MAG
BertuzziAS_2018__ERR2212281__bin.5	Food	MAG
BertuzziAS_2018__ERR2212281__bin.8	Food	MAG
BertuzziAS_2018__ERR2212281__bin.9	Food	MAG
BertuzziAS_2018__ERR2212282__bin.2	Food	MAG
BertuzziAS_2018__ERR2212282__bin.3	Food	MAG
BertuzziAS_2018__ERR2212282__bin.4	Food	MAG
BertuzziAS_2018__ERR2212283__bin.1	Food	MAG
BertuzziAS_2018__ERR2212283__bin.2	Food	MAG
BertuzziAS_2018__ERR2212283__bin.3	Food	MAG
BertuzziAS_2018__ERR2212284__bin.1	Food	MAG
BertuzziAS_2018__ERR2212284__bin.3	Food	MAG
BertuzziAS_2018__ERR2212284__bin.5	Food	MAG
BertuzziAS_2018__ERR2212285__bin.1	Food	MAG
BertuzziAS_2018__ERR2212285__bin.3	Food	MAG
BertuzziAS_2018__ERR2212285__bin.4	Food	MAG
BertuzziAS_2018__ERR2212286__bin.3	Food	MAG
BertuzziAS_2018__ERR2212286__bin.7	Food	MAG
BertuzziAS_2018__ERR2212287__bin.3	Food	MAG
BertuzziAS_2018__ERR2212287__bin.4	Food	MAG
BertuzziAS_2018__ERR2212287__bin.7	Food	MAG
BertuzziAS_2018__ERR2212288__bin.1	Food	MAG
BertuzziAS_2018__ERR2212288__bin.4	Food	MAG
BertuzziAS_2018__ERR2212288__bin.7	Food	MAG
BertuzziAS_2018__ERR2212289__bin.1	Food	MAG
BertuzziAS_2018__ERR2212289__bin.12	Food	MAG
BertuzziAS_2018__ERR2212289__bin.8	Food	MAG
BertuzziAS_2018__ERR2212290__bin.14	Food	MAG
BertuzziAS_2018__ERR2212290__bin.4	Food	MAG
BertuzziAS_2018__ERR2212290__bin.8	Food	MAG
BertuzziAS_2018__ERR2212291__bin.3	Food	MAG
BertuzziAS_2018__ERR2212291__bin.5	Food	MAG
BertuzziAS_2018__ERR2212292__bin.1	Food	MAG
BertuzziAS_2018__ERR2212292__bin.2	Food	MAG
BertuzziAS_2018__ERR2212292__bin.9	Food	MAG
BertuzziAS_2018__ERR2212293__bin.1	Food	MAG
BertuzziAS_2018__ERR2212293__bin.2	Food	MAG
BertuzziAS_2018__ERR2212294__bin.1	Food	MAG
BertuzziAS_2018__ERR2212294__bin.10	Food	MAG
BertuzziAS_2018__ERR2212294__bin.7	Food	MAG
BertuzziAS_2018__ERR2212295__bin.2	Food	MAG
BertuzziAS_2018__ERR2212295__bin.7	Food	MAG
BertuzziAS_2018__ERR2212296__bin.1	Food	MAG
BertuzziAS_2018__ERR2212296__bin.3	Food	MAG
BertuzziAS_2018__ERR2212297__bin.11	Food	MAG
BertuzziAS_2018__ERR2212298__bin.2	Food	MAG
BertuzziAS_2018__ERR2212298__bin.9	Food	MAG
BertuzziAS_2018__ERR2212299__bin.2	Food	MAG
BertuzziAS_2018__ERR2212299__bin.6	Food	MAG
BertuzziAS_2018__ERR2212300__bin.11	Food	MAG
BertuzziAS_2018__ERR2212300__bin.4	Food	MAG
BertuzziAS_2018__ERR2212301__bin.10	Food	MAG
BertuzziAS_2018__ERR2212301__bin.2	Food	MAG
BertuzziAS_2018__ERR2212301__bin.6	Food	MAG
BertuzziAS_2018__ERR2212302__bin.3	Food	MAG
BertuzziAS_2018__ERR2212302__bin.4	Food	MAG
Escobar-ZepedaA_2016__SRR2081070__bin.10	Food	MAG
Escobar-ZepedaA_2016__SRR2081070__bin.13	Food	MAG
Escobar-ZepedaA_2016__SRR2081070__bin.19	Food	MAG
Escobar-ZepedaA_2016__SRR2081070__bin.27	Food	MAG
Escobar-ZepedaA_2016__SRR2081070__bin.7	Food	MAG
Escobar-ZepedaA_2016__SRR2081070__bin.8	Food	MAG
Escobar-ZepedaA_2016__SRR2081070__bin.9	Food	MAG
LeechJ_2019__FS00__bin.4	Food	MAG
LeechJ_2019__FS01__bin.5	Food	MAG
LeechJ_2019__FS01__bin.6	Food	MAG
LeechJ_2019__FS02__bin.1	Food	MAG
LeechJ_2019__FS02__bin.2	Food	MAG
LeechJ_2019__FS02__bin.3	Food	MAG
LeechJ_2019__FS02__bin.8	Food	MAG
LeechJ_2019__FS03__bin.3	Food	MAG
LeechJ_2019__FS03__bin.4	Food	MAG
LeechJ_2019__FS03__bin.5	Food	MAG
LeechJ_2019__FS03__bin.6	Food	MAG
LeechJ_2019__FS03__bin.7	Food	MAG
LeechJ_2019__FS08__bin.5	Food	MAG
LeechJ_2019__FS09__bin.4	Food	MAG
LeechJ_2019__FS11__bin.6	Food	MAG
LeechJ_2019__FS12__bin.4	Food	MAG
LeechJ_2019__FS13__bin.1	Food	MAG
LeechJ_2019__FS13__bin.2	Food	MAG
LeechJ_2019__FS16__bin.1	Food	MAG
LeechJ_2019__FS16__bin.3	Food	MAG
LeechJ_2019__FS16__bin.5	Food	MAG
LeechJ_2019__FS16__bin.7	Food	MAG
LeechJ_2019__FS22__bin.4	Food	MAG
LeechJ_2019__FS23__bin.1	Food	MAG
LeechJ_2019__FS24__bin.13	Food	MAG
LeechJ_2019__FS24__bin.7	Food	MAG
LeechJ_2019__FS24__bin.8	Food	MAG
LeechJ_2019__FS28__bin.1	Food	MAG
LeechJ_2019__FS28__bin.4	Food	MAG
LeechJ_2019__FS29__bin.1	Food	MAG
LeechJ_2019__FS29__bin.10	Food	MAG
LeechJ_2019__FS29__bin.5	Food	MAG
LeechJ_2019__FS30__bin.6	Food	MAG
LeechJ_2019__FS30__bin.9	Food	MAG
LeechJ_2019__FS34__bin.3	Food	MAG
LeechJ_2019__FS34__bin.6	Food	MAG
LeechJ_2019__FS35__bin.2	Food	MAG
LeechJ_2019__FS36__bin.9	Food	MAG
LeechJ_2019__FS38__bin.2	Food	MAG
LeechJ_2019__FS38__bin.4	Food	MAG
LeechJ_2019__FS38__bin.5	Food	MAG
LeechJ_2019__FS39__bin.18	Food	MAG
LeechJ_2019__FS39__bin.6	Food	MAG
LeechJ_2019__FS39__bin.8	Food	MAG
LeechJ_2019__FS40__bin.12	Food	MAG
LeechJ_2019__FS40__bin.4	Food	MAG
LeechJ_2019__FS40__bin.9	Food	MAG
LeechJ_2019__FS41__bin.9	Food	MAG
LeechJ_2019__FS44__bin.2	Food	MAG
LeechJ_2019__FS44__bin.4	Food	MAG
LeechJ_2019__FS45__bin.3	Food	MAG
LeechJ_2019__FS45__bin.4	Food	MAG
LeechJ_2019__FS45__bin.7	Food	MAG
LeechJ_2019__FS47__bin.3	Food	MAG
LeechJ_2019__FS47__bin.5	Food	MAG
LeechJ_2019__FS48__bin.4	Food	MAG
LeechJ_2019__FS50__bin.10	Food	MAG
LeechJ_2019__FS50__bin.8	Food	MAG
LeechJ_2019__FS52__bin.1	Food	MAG
LeechJ_2019__FS52__bin.6	Food	MAG
LeechJ_2019__FS52__bin.7	Food	MAG
LeechJ_2019__FS53__bin.2	Food	MAG
LeechJ_2019__FS53__bin.9	Food	MAG
LeechJ_2019__FS54__bin.2	Food	MAG
LeechJ_2019__FS54__bin.4	Food	MAG
LeechJ_2019__FS57__bin.1	Food	MAG
LeechJ_2019__FS57__bin.5	Food	MAG
LeechJ_2019__FS57__bin.6	Food	MAG
LeechJ_2019__FS57__bin.9	Food	MAG
LeechJ_2019__FS58__bin.12	Food	MAG
LeechJ_2019__FS59__bin.2	Food	MAG
LeechJ_2019__FS59__bin.5	Food	MAG
LeechJ_2019__FS60__bin.4	Food	MAG
LeechJ_2019__FS61__bin.3	Food	MAG
MacoriG_2019__CS_10__bin.1	Food	MAG
MacoriG_2019__CS_13__bin.1	Food	MAG
MacoriG_2019__CS_14__bin.1	Food	MAG
MacoriG_2019__CS_18__bin.3	Food	MAG
MacoriG_2019__CS_19__bin.3	Food	MAG
MacoriG_2019__CS_1__bin.2	Food	MAG
MacoriG_2019__CS_21__bin.1	Food	MAG
MacoriG_2019__CS_22__bin.1	Food	MAG
MacoriG_2019__CS_23__bin.2	Food	MAG
MacoriG_2019__CS_24__bin.1	Food	MAG
MacoriG_2019__CS_24__bin.4	Food	MAG
MacoriG_2019__CS_24__bin.5	Food	MAG
MacoriG_2019__CS_26__bin.1	Food	MAG
MacoriG_2019__CS_26__bin.4	Food	MAG
MacoriG_2019__CS_28__bin.1	Food	MAG
MacoriG_2019__CS_31__bin.1	Food	MAG
MacoriG_2019__CS_34__bin.2	Food	MAG
MacoriG_2019__CS_34__bin.4	Food	MAG
MacoriG_2019__CS_35__bin.1	Food	MAG
MacoriG_2019__CS_36__bin.1	Food	MAG
MacoriG_2019__CS_36__bin.2	Food	MAG
MacoriG_2019__CS_37__bin.2	Food	MAG
MacoriG_2019__CS_38__bin.2	Food	MAG
MacoriG_2019__CS_3__bin.1	Food	MAG
MacoriG_2019__CS_41__bin.2	Food	MAG
MacoriG_2019__CS_41__bin.3	Food	MAG
MacoriG_2019__CS_43__bin.1	Food	MAG
MacoriG_2019__CS_44__bin.1	Food	MAG
MacoriG_2019__CS_45__bin.1	Food	MAG
MacoriG_2019__CS_45__bin.4	Food	MAG
MacoriG_2019__CS_46__bin.2	Food	MAG
MacoriG_2019__CS_46__bin.3	Food	MAG
MacoriG_2019__CS_50__bin.1	Food	MAG
MacoriG_2019__CS_50__bin.2	Food	MAG
MacoriG_2019__CS_51__bin.4	Food	MAG
MacoriG_2019__CS_52__bin.1	Food	MAG
MacoriG_2019__CS_52__bin.2	Food	MAG
MacoriG_2019__CS_53__bin.1	Food	MAG
MacoriG_2019__CS_54__bin.1	Food	MAG
MacoriG_2019__CS_55__bin.1	Food	MAG
MacoriG_2019__CS_55__bin.2	Food	MAG
MacoriG_2019__CS_5__bin.1	Food	MAG
MacoriG_2019__CS_5__bin.2	Food	MAG
MacoriG_2019__CS_6__bin.2	Food	MAG
MacoriG_2019__CS_6__bin.4	Food	MAG
MacoriG_2019__CS_8__bin.2	Food	MAG
MacoriG_2019__CS_8__bin.3	Food	MAG
MacoriG_2019__CS_8__bin.4	Food	MAG
MacoriG_2019__CS_9__bin.1	Food	MAG
MacoriG_2019__CS_9__bin.4	Food	MAG
MacoriG_2019__CS_9__bin.5	Food	MAG
MacoriG_2019__CS_R2__bin.8	Food	MAG
MacoriG_2019__CS_R32__bin.1	Food	MAG
MacoriG_2019__CS_R36__bin.3	Food	MAG
MacoriG_2019__CS_R36__bin.4	Food	MAG
MacoriG_2019__CS_R41__bin.1	Food	MAG
MacoriG_2019__CS_R41__bin.2	Food	MAG
MacoriG_2019__CS_R44__bin.1	Food	MAG
MacoriG_2019__CS_R47__bin.6	Food	MAG
MacoriG_2019__CS_R52__bin.2	Food	MAG
MacoriG_2019__CS_R52__bin.3	Food	MAG
MacoriG_2019__CS_R52__bin.4	Food	MAG
MacoriG_2019__CS_R52__bin.6	Food	MAG
MacoriG_2019__CS_R53__bin.1	Food	MAG
MacoriG_2019__CS_R9__bin.2	Food	MAG
MacoriG_2019__CS_R9__bin.3	Food	MAG
MilaniC_2019__SRR7587236__bin.2	Food	MAG
MilaniC_2019__SRR7587236__bin.3	Food	MAG
MilaniC_2019__SRR7587236__bin.6	Food	MAG
MilaniC_2019__SRR7587240__bin.10	Food	MAG
MilaniC_2019__SRR7587240__bin.12	Food	MAG
MilaniC_2019__SRR7587240__bin.20	Food	MAG
MilaniC_2019__SRR7587240__bin.6	Food	MAG
PasolliE_2019__DS001__bin.4	Food	MAG
PasolliE_2019__DS001__bin.6	Food	MAG
PasolliE_2019__DS003__bin.10	Food	MAG
PasolliE_2019__DS003__bin.11	Food	MAG
PasolliE_2019__DS003__bin.5	Food	MAG
PasolliE_2019__Y001__bin.1	Food	MAG
PasolliE_2019__Y001__bin.4	Food	MAG
PasolliE_2019__Y001__bin.6	Food	MAG
PasolliE_2019__Y002__bin.1	Food	MAG
PasolliE_2019__Y003__bin.2	Food	MAG
PasolliE_2019__Y004__bin.2	Food	MAG
PasolliE_2019__Y005__bin.1	Food	MAG
PasolliE_2019__Y006__bin.1	Food	MAG
PasolliE_2019__Y008__bin.1	Food	MAG
PasolliE_2019__Y008__bin.3	Food	MAG
PasolliE_2019__Y010__bin.2	Food	MAG
PasolliE_2019__Y011__bin.1	Food	MAG
PasolliE_2019__YOV__bin.11	Food	MAG
PasolliE_2019__YOV__bin.12	Food	MAG
PasolliE_2019__YOV__bin.2	Food	MAG
PasolliE_2019__YOV__bin.3	Food	MAG
PfeferT_2018__SRR6514655__bin.5	Food	MAG
PfeferT_2018__SRR6514656__bin.2	Food	MAG
PfeferT_2018__SRR6514657__bin.1	Food	MAG
PfeferT_2018__SRR6514658__bin.5	Food	MAG
PfeferT_2018__SRR6514659__bin.1	Food	MAG
PfeferT_2018__SRR6514659__bin.6	Food	MAG
PfeferT_2018__SRR6514660__bin.1	Food	MAG
PfeferT_2018__SRR6514660__bin.2	Food	MAG
PfeferT_2018__SRR6514661__bin.1	Food	MAG
PfeferT_2018__SRR6514662__bin.2	Food	MAG
PfeferT_2018__SRR6514663__bin.3	Food	MAG
PfeferT_2018__SRR6514663__bin.9	Food	MAG
PfeferT_2018__SRR6514664__bin.9	Food	MAG
PfeferT_2018__SRR6514665__bin.12	Food	MAG
PfeferT_2018__SRR6514666__bin.1	Food	MAG
PfeferT_2018__SRR6514667__bin.6	Food	MAG
PfeferT_2018__SRR6514668__bin.1	Food	MAG
PfeferT_2018__SRR6514669__bin.3	Food	MAG
PfeferT_2018__SRR6514671__bin.3	Food	MAG
PfeferT_2018__SRR6514672__bin.4	Food	MAG
PfeferT_2018__SRR6514673__bin.3	Food	MAG
PfeferT_2018__SRR6514674__bin.3	Food	MAG
PfeferT_2018__SRR6514677__bin.2	Food	MAG
PfeferT_2018__SRR6514678__bin.5	Food	MAG
PfeferT_2018__SRR6514679__bin.4	Food	MAG
PfeferT_2018__SRR6514680__bin.1	Food	MAG
PfeferT_2018__SRR6514681__bin.3	Food	MAG
PfeferT_2018__SRR6514682__bin.2	Food	MAG
PfeferT_2018__SRR6514683__bin.2	Food	MAG
PfeferT_2018__SRR6514686__bin.1	Food	MAG
PfeferT_2018__SRR6514687__bin.6	Food	MAG
PfeferT_2018__SRR6514688__bin.9	Food	MAG
PfeferT_2018__SRR6514689__bin.2	Food	MAG
PfeferT_2018__SRR6514690__bin.10	Food	MAG
QuigleyL_2016__ERR752911__bin.1	Food	MAG
QuigleyL_2016__ERR752911__bin.6	Food	MAG
QuigleyL_2016__ERR752912__bin.11	Food	MAG
QuigleyL_2016__ERR752912__bin.3	Food	MAG
QuigleyL_2016__ERR752913__bin.3	Food	MAG
QuigleyL_2016__ERR752914__bin.1	Food	MAG
QuigleyL_2016__ERR752914__bin.4	Food	MAG
QuigleyL_2016__ERR752915__bin.5	Food	MAG
QuigleyL_2016__ERR752915__bin.6	Food	MAG
QuigleyL_2016__ERR752916__bin.5	Food	MAG
QuigleyL_2016__ERR752916__bin.6	Food	MAG
QuigleyL_2016__ERR752916__bin.8	Food	MAG
QuigleyL_2016__ERR752917__bin.2	Food	MAG
QuigleyL_2016__ERR752917__bin.3	Food	MAG
QuigleyL_2016__ERR752918__bin.6	Food	MAG
QuigleyL_2016__ERR752918__bin.7	Food	MAG
QuigleyL_2016__ERR752919__bin.1	Food	MAG
QuigleyL_2016__ERR752919__bin.3	Food	MAG
WalshAM_2016__ERR1653130__bin.3	Food	MAG
WalshAM_2016__ERR1653135__bin.1	Food	MAG
WalshAM_2016__ERR1653136__bin.3	Food	MAG
WalshAM_2016__ERR1653137__bin.3	Food	MAG
WalshAM_2016__ERR1653138__bin.1	Food	MAG
WalshAM_2016__ERR1653139__bin.1	Food	MAG
WalshAM_2016__ERR1653139__bin.3	Food	MAG
WalshAM_2016__ERR1653140__bin.1	Food	MAG
WalshAM_2016__ERR1653142__bin.2	Food	MAG
WalshAM_2016__ERR1653142__bin.7	Food	MAG
WalshAM_2016__ERR1653143__bin.1	Food	MAG
WalshAM_2017__ERR1981166__bin.1	Food	MAG
WalshAM_2017__ERR1981166__bin.2	Food	MAG
WalshAM_2017__ERR1981166__bin.3	Food	MAG
WalshAM_2017__ERR1981167__bin.1	Food	MAG
WalshAM_2017__ERR1981167__bin.3	Food	MAG
WalshAM_2017__ERR1981168__bin.1	Food	MAG
WalshAM_2017__ERR1981170__bin.2	Food	MAG
WalshAM_2017__ERR1981170__bin.3	Food	MAG
WalshAM_2017__ERR1981171__bin.2	Food	MAG
WalshAM_2017__ERR1981171__bin.3	Food	MAG
WalshAM_2017__ERR1981172__bin.2	Food	MAG
WalshAM_2017__ERR1981173__bin.1	Food	MAG
WalshAM_2017__ERR1981174__bin.2	Food	MAG
WalshAM_2017__ERR1981175__bin.2	Food	MAG
WalshAM_2017__ERR1981175__bin.3	Food	MAG
WalshAM_2017__ERR2014805__bin.1	Food	MAG
WalshAM_2017__ERR2014805__bin.2	Food	MAG
WalshAM_2017__ERR2014805__bin.4	Food	MAG
WalshAM_2017__ERR2014806__bin.2	Food	MAG
WalshAM_2017__ERR2014806__bin.4	Food	MAG
WalshAM_2017__ERR2014807__bin.2	Food	MAG
WalshAM_2017__ERR2014809__bin.2	Food	MAG
WalshAM_2017__ERR2014809__bin.3	Food	MAG
WalshAM_2017__ERR2014810__bin.2	Food	MAG
WalshAM_2017__ERR2014810__bin.3	Food	MAG
WalshAM_2017__ERR2014811__bin.2	Food	MAG
WalshAM_2017__ERR2014812__bin.1	Food	MAG
WalshAM_2017__ERR2014813__bin.2	Food	MAG
WalshAM_2017__ERR2014814__bin.2	Food	MAG
WalshAM_2017__ERR2014814__bin.3	Food	MAG
WolfeBE_2014__mgm4524484__bin.5	Food	MAG
WolfeBE_2014__mgm4524489__bin.3	Food	MAG
WolfeBE_2014__mgm4524491__bin.2	Food	MAG
WolfeBE_2014__mgm4524492__bin.4	Food	MAG
WolfeBE_2014__mgm4524493__bin.4	Food	MAG
WolfeBE_2014__mgm4524503__bin.5	Food	MAG
GUT_GENOME000021	Human gut	SAG
GUT_GENOME000022	Human gut	SAG
GUT_GENOME000065	Human gut	SAG
GUT_GENOME000069	Human gut	SAG
GUT_GENOME000071	Human gut	SAG
GUT_GENOME000075	Human gut	SAG
GUT_GENOME000076	Human gut	SAG
GUT_GENOME000078	Human gut	SAG
GUT_GENOME000094	Human gut	SAG
GUT_GENOME000227	Human gut	SAG
GUT_GENOME000229	Human gut	SAG
GUT_GENOME000318	Human gut	SAG
GUT_GENOME000323	Human gut	SAG
GUT_GENOME000329	Human gut	SAG
GUT_GENOME000331	Human gut	SAG
GUT_GENOME000341	Human gut	SAG
GUT_GENOME000347	Human gut	SAG
GUT_GENOME000348	Human gut	SAG
GUT_GENOME000350	Human gut	SAG
GUT_GENOME000351	Human gut	SAG
GUT_GENOME000389	Human gut	SAG
GUT_GENOME000391	Human gut	SAG
GUT_GENOME000392	Human gut	SAG
GUT_GENOME000432	Human gut	SAG
GUT_GENOME000497	Human gut	SAG
GUT_GENOME000500	Human gut	SAG
GUT_GENOME000504	Human gut	SAG
GUT_GENOME000505	Human gut	SAG
GUT_GENOME000506	Human gut	SAG
GUT_GENOME000507	Human gut	SAG
GUT_GENOME000508	Human gut	SAG
GUT_GENOME000512	Human gut	SAG
GUT_GENOME000527	Human gut	SAG
GUT_GENOME000528	Human gut	SAG
GUT_GENOME000529	Human gut	SAG
GUT_GENOME000531	Human gut	SAG
GUT_GENOME000535	Human gut	SAG
GUT_GENOME000536	Human gut	SAG
GUT_GENOME000550	Human gut	SAG
GUT_GENOME000551	Human gut	SAG
GUT_GENOME000557	Human gut	SAG
GUT_GENOME000564	Human gut	SAG
GUT_GENOME000570	Human gut	SAG
GUT_GENOME000571	Human gut	SAG
GUT_GENOME000572	Human gut	SAG
GUT_GENOME000597	Human gut	SAG
GUT_GENOME000613	Human gut	SAG
GUT_GENOME000627	Human gut	SAG
GUT_GENOME000648	Human gut	SAG
GUT_GENOME000661	Human gut	SAG
GUT_GENOME000668	Human gut	SAG
GUT_GENOME000673	Human gut	SAG
GUT_GENOME000675	Human gut	SAG
GUT_GENOME000743	Human gut	SAG
GUT_GENOME000770	Human gut	SAG
GUT_GENOME000775	Human gut	SAG
GUT_GENOME000810	Human gut	SAG
GUT_GENOME000815	Human gut	SAG
GUT_GENOME000938	Human gut	SAG
GUT_GENOME001030	Human gut	SAG
GUT_GENOME001051	Human gut	SAG
GUT_GENOME001129	Human gut	SAG
GUT_GENOME001139	Human gut	SAG
GUT_GENOME001273	Human gut	SAG
GUT_GENOME001355	Human gut	SAG
GUT_GENOME001376	Human gut	SAG
GUT_GENOME001416	Human gut	SAG
GUT_GENOME001465	Human gut	SAG
GUT_GENOME001519	Human gut	SAG
GUT_GENOME001523	Human gut	SAG
GUT_GENOME001545	Human gut	SAG
GUT_GENOME001571	Human gut	SAG
GUT_GENOME001573	Human gut	SAG
GUT_GENOME001574	Human gut	SAG
GUT_GENOME001584	Human gut	SAG
GUT_GENOME001586	Human gut	SAG
GUT_GENOME001596	Human gut	SAG
GUT_GENOME001676	Human gut	SAG
GUT_GENOME001724	Human gut	SAG
GUT_GENOME001786	Human gut	SAG
GUT_GENOME001806	Human gut	SAG
GUT_GENOME001873	Human gut	SAG
GUT_GENOME095943	Human gut	SAG
GUT_GENOME095945	Human gut	SAG
GUT_GENOME095946	Human gut	SAG
GUT_GENOME095947	Human gut	SAG
GUT_GENOME095948	Human gut	SAG
GUT_GENOME095949	Human gut	SAG
GUT_GENOME095950	Human gut	SAG
GUT_GENOME095951	Human gut	SAG
GUT_GENOME095981	Human gut	SAG
GUT_GENOME096052	Human gut	SAG
GUT_GENOME096053	Human gut	SAG
GUT_GENOME096056	Human gut	SAG
GUT_GENOME096062	Human gut	SAG
GUT_GENOME096070	Human gut	SAG
GUT_GENOME096071	Human gut	SAG
GUT_GENOME096074	Human gut	SAG
GUT_GENOME096075	Human gut	SAG
GUT_GENOME096091	Human gut	SAG
GUT_GENOME096145	Human gut	SAG
GUT_GENOME096150	Human gut	SAG
GUT_GENOME096172	Human gut	SAG
GUT_GENOME096173	Human gut	SAG
GUT_GENOME096183	Human gut	SAG
GUT_GENOME096220	Human gut	SAG
GUT_GENOME096380	Human gut	SAG
GUT_GENOME096434	Human gut	SAG
GUT_GENOME096521	Human gut	SAG
GUT_GENOME096523	Human gut	SAG
GUT_GENOME096524	Human gut	SAG
GUT_GENOME096569	Human gut	SAG
GUT_GENOME103706	Human gut	SAG
GUT_GENOME103707	Human gut	SAG
GUT_GENOME103721	Human gut	SAG
GUT_GENOME103722	Human gut	SAG
GUT_GENOME103763	Human gut	SAG
GUT_GENOME103891	Human gut	SAG
GUT_GENOME140097	Human gut	SAG
GUT_GENOME140274	Human gut	SAG
GUT_GENOME140314	Human gut	SAG
GUT_GENOME140329	Human gut	SAG
GUT_GENOME140340	Human gut	SAG
GUT_GENOME140344	Human gut	SAG
GUT_GENOME140412	Human gut	SAG
GUT_GENOME140721	Human gut	SAG
GUT_GENOME140722	Human gut	SAG
GUT_GENOME140724	Human gut	SAG
GUT_GENOME140725	Human gut	SAG
GUT_GENOME140726	Human gut	SAG
GUT_GENOME140790	Human gut	SAG
GUT_GENOME140791	Human gut	SAG
GUT_GENOME140792	Human gut	SAG
GUT_GENOME140793	Human gut	SAG
GUT_GENOME141098	Human gut	SAG
GUT_GENOME141110	Human gut	SAG
GUT_GENOME141397	Human gut	SAG
GUT_GENOME141398	Human gut	SAG
GUT_GENOME141410	Human gut	SAG
GUT_GENOME141411	Human gut	SAG
GUT_GENOME141412	Human gut	SAG
GUT_GENOME141413	Human gut	SAG
GUT_GENOME141414	Human gut	SAG
GUT_GENOME141415	Human gut	SAG
GUT_GENOME141416	Human gut	SAG
GUT_GENOME141417	Human gut	SAG
GUT_GENOME141418	Human gut	SAG
GUT_GENOME141419	Human gut	SAG
GUT_GENOME141420	Human gut	SAG
GUT_GENOME141421	Human gut	SAG
GUT_GENOME141437	Human gut	SAG
GUT_GENOME141438	Human gut	SAG
GUT_GENOME141468	Human gut	SAG
GUT_GENOME141469	Human gut	SAG
GUT_GENOME141470	Human gut	SAG
GUT_GENOME141471	Human gut	SAG
GUT_GENOME141472	Human gut	SAG
GUT_GENOME141722	Human gut	SAG
GUT_GENOME141764	Human gut	SAG
GUT_GENOME142050	Human gut	SAG
GUT_GENOME142413	Human gut	SAG
GUT_GENOME142417	Human gut	SAG
GUT_GENOME142435	Human gut	SAG
GUT_GENOME142480	Human gut	SAG
GUT_GENOME142481	Human gut	SAG
GUT_GENOME142482	Human gut	SAG
GUT_GENOME142579	Human gut	SAG
GUT_GENOME142582	Human gut	SAG
GUT_GENOME143419	Human gut	SAG
GUT_GENOME143421	Human gut	SAG
GUT_GENOME143599	Human gut	SAG
GUT_GENOME145579	Human gut	SAG
GUT_GENOME147157	Human gut	SAG
GUT_GENOME147603	Human gut	SAG
GUT_GENOME147679	Human gut	SAG
GUT_GENOME239658	Human gut	SAG
GUT_GENOME239704	Human gut	SAG
GUT_GENOME239715	Human gut	SAG
GUT_GENOME239795	Human gut	SAG
GUT_GENOME001881	Human gut	MAG
GUT_GENOME001888	Human gut	MAG
GUT_GENOME001892	Human gut	MAG
GUT_GENOME001898	Human gut	MAG
GUT_GENOME001905	Human gut	MAG
GUT_GENOME001925	Human gut	MAG
GUT_GENOME001982	Human gut	MAG
GUT_GENOME002063	Human gut	MAG
GUT_GENOME002072	Human gut	MAG
GUT_GENOME002074	Human gut	MAG
GUT_GENOME002119	Human gut	MAG
GUT_GENOME002120	Human gut	MAG
GUT_GENOME002123	Human gut	MAG
GUT_GENOME002124	Human gut	MAG
GUT_GENOME002126	Human gut	MAG
GUT_GENOME002246	Human gut	MAG
GUT_GENOME002247	Human gut	MAG
GUT_GENOME002248	Human gut	MAG
GUT_GENOME002262	Human gut	MAG
GUT_GENOME002349	Human gut	MAG
GUT_GENOME002363	Human gut	MAG
GUT_GENOME002388	Human gut	MAG
GUT_GENOME002391	Human gut	MAG
GUT_GENOME002396	Human gut	MAG
GUT_GENOME002444	Human gut	MAG
GUT_GENOME002451	Human gut	MAG
GUT_GENOME002454	Human gut	MAG
GUT_GENOME002458	Human gut	MAG
GUT_GENOME002543	Human gut	MAG
GUT_GENOME002626	Human gut	MAG
GUT_GENOME002628	Human gut	MAG
GUT_GENOME002638	Human gut	MAG
GUT_GENOME002699	Human gut	MAG
GUT_GENOME002767	Human gut	MAG
GUT_GENOME002880	Human gut	MAG
GUT_GENOME002919	Human gut	MAG
GUT_GENOME002926	Human gut	MAG
GUT_GENOME002973	Human gut	MAG
GUT_GENOME002974	Human gut	MAG
GUT_GENOME002982	Human gut	MAG
GUT_GENOME003051	Human gut	MAG
GUT_GENOME003056	Human gut	MAG
GUT_GENOME003090	Human gut	MAG
GUT_GENOME003091	Human gut	MAG
GUT_GENOME003094	Human gut	MAG
GUT_GENOME003095	Human gut	MAG
GUT_GENOME003096	Human gut	MAG
GUT_GENOME003125	Human gut	MAG
GUT_GENOME003130	Human gut	MAG
GUT_GENOME003165	Human gut	MAG
GUT_GENOME003177	Human gut	MAG
GUT_GENOME003180	Human gut	MAG
GUT_GENOME003203	Human gut	MAG
GUT_GENOME003233	Human gut	MAG
GUT_GENOME003371	Human gut	MAG
GUT_GENOME003383	Human gut	MAG
GUT_GENOME003396	Human gut	MAG
GUT_GENOME003544	Human gut	MAG
GUT_GENOME003559	Human gut	MAG
GUT_GENOME003561	Human gut	MAG
GUT_GENOME003562	Human gut	MAG
GUT_GENOME003566	Human gut	MAG
GUT_GENOME003570	Human gut	MAG
GUT_GENOME003616	Human gut	MAG
GUT_GENOME003623	Human gut	MAG
GUT_GENOME003664	Human gut	MAG
GUT_GENOME003665	Human gut	MAG
GUT_GENOME003797	Human gut	MAG
GUT_GENOME003856	Human gut	MAG
GUT_GENOME003914	Human gut	MAG
GUT_GENOME003961	Human gut	MAG
GUT_GENOME003970	Human gut	MAG
GUT_GENOME004030	Human gut	MAG
GUT_GENOME004037	Human gut	MAG
GUT_GENOME004104	Human gut	MAG
GUT_GENOME004121	Human gut	MAG
GUT_GENOME004135	Human gut	MAG
GUT_GENOME004185	Human gut	MAG
GUT_GENOME004232	Human gut	MAG
GUT_GENOME004284	Human gut	MAG
GUT_GENOME004510	Human gut	MAG
GUT_GENOME004522	Human gut	MAG
GUT_GENOME004560	Human gut	MAG
GUT_GENOME004591	Human gut	MAG
GUT_GENOME004622	Human gut	MAG
GUT_GENOME004635	Human gut	MAG
GUT_GENOME004651	Human gut	MAG
GUT_GENOME004656	Human gut	MAG
GUT_GENOME004659	Human gut	MAG
GUT_GENOME004733	Human gut	MAG
GUT_GENOME004927	Human gut	MAG
GUT_GENOME005023	Human gut	MAG
GUT_GENOME005042	Human gut	MAG
GUT_GENOME005089	Human gut	MAG
GUT_GENOME005101	Human gut	MAG
GUT_GENOME005106	Human gut	MAG
GUT_GENOME005157	Human gut	MAG
GUT_GENOME005272	Human gut	MAG
GUT_GENOME005400	Human gut	MAG
GUT_GENOME005401	Human gut	MAG
GUT_GENOME005402	Human gut	MAG
GUT_GENOME005405	Human gut	MAG
GUT_GENOME005422	Human gut	MAG
GUT_GENOME005479	Human gut	MAG
GUT_GENOME005486	Human gut	MAG
GUT_GENOME005499	Human gut	MAG
GUT_GENOME005503	Human gut	MAG
GUT_GENOME005530	Human gut	MAG
GUT_GENOME005551	Human gut	MAG
GUT_GENOME005555	Human gut	MAG
GUT_GENOME005558	Human gut	MAG
GUT_GENOME005626	Human gut	MAG
GUT_GENOME005628	Human gut	MAG
GUT_GENOME005630	Human gut	MAG
GUT_GENOME005643	Human gut	MAG
GUT_GENOME005676	Human gut	MAG
GUT_GENOME005729	Human gut	MAG
GUT_GENOME005777	Human gut	MAG
GUT_GENOME005778	Human gut	MAG
GUT_GENOME005784	Human gut	MAG
GUT_GENOME005912	Human gut	MAG
GUT_GENOME005920	Human gut	MAG
GUT_GENOME005921	Human gut	MAG
GUT_GENOME005928	Human gut	MAG
GUT_GENOME005960	Human gut	MAG
GUT_GENOME006075	Human gut	MAG
GUT_GENOME006122	Human gut	MAG
GUT_GENOME006176	Human gut	MAG
GUT_GENOME006198	Human gut	MAG
GUT_GENOME006289	Human gut	MAG
GUT_GENOME006310	Human gut	MAG
GUT_GENOME006313	Human gut	MAG
GUT_GENOME006351	Human gut	MAG
GUT_GENOME006357	Human gut	MAG
GUT_GENOME006435	Human gut	MAG
GUT_GENOME006467	Human gut	MAG
GUT_GENOME006470	Human gut	MAG
GUT_GENOME006473	Human gut	MAG
GUT_GENOME006481	Human gut	MAG
GUT_GENOME006507	Human gut	MAG
GUT_GENOME006605	Human gut	MAG
GUT_GENOME006624	Human gut	MAG
GUT_GENOME006625	Human gut	MAG
GUT_GENOME006629	Human gut	MAG
GUT_GENOME006631	Human gut	MAG
GUT_GENOME006733	Human gut	MAG
GUT_GENOME006793	Human gut	MAG
GUT_GENOME006794	Human gut	MAG
GUT_GENOME006837	Human gut	MAG
GUT_GENOME006842	Human gut	MAG
GUT_GENOME006845	Human gut	MAG
GUT_GENOME006899	Human gut	MAG
GUT_GENOME006948	Human gut	MAG
GUT_GENOME006972	Human gut	MAG
GUT_GENOME006992	Human gut	MAG
GUT_GENOME007037	Human gut	MAG
GUT_GENOME007053	Human gut	MAG
GUT_GENOME007121	Human gut	MAG
GUT_GENOME007156	Human gut	MAG
GUT_GENOME007214	Human gut	MAG
GUT_GENOME007221	Human gut	MAG
GUT_GENOME007242	Human gut	MAG
GUT_GENOME007262	Human gut	MAG
GUT_GENOME007318	Human gut	MAG
GUT_GENOME007326	Human gut	MAG
GUT_GENOME007327	Human gut	MAG
GUT_GENOME007372	Human gut	MAG
GUT_GENOME008093	Human gut	MAG
GUT_GENOME008121	Human gut	MAG
GUT_GENOME008263	Human gut	MAG
GUT_GENOME008717	Human gut	MAG
GUT_GENOME008750	Human gut	MAG
GUT_GENOME008840	Human gut	MAG
GUT_GENOME009165	Human gut	MAG
GUT_GENOME010119	Human gut	MAG
GUT_GENOME010127	Human gut	MAG
GUT_GENOME010403	Human gut	MAG
GUT_GENOME010870	Human gut	MAG
GUT_GENOME010899	Human gut	MAG
GUT_GENOME011223	Human gut	MAG
GUT_GENOME011422	Human gut	MAG
GUT_GENOME012074	Human gut	MAG
GUT_GENOME012101	Human gut	MAG
GUT_GENOME012138	Human gut	MAG
GUT_GENOME012209	Human gut	MAG
GUT_GENOME012320	Human gut	MAG
GUT_GENOME012336	Human gut	MAG
GUT_GENOME012441	Human gut	MAG
GUT_GENOME012833	Human gut	MAG
GUT_GENOME012844	Human gut	MAG
GUT_GENOME013174	Human gut	MAG
GUT_GENOME013328	Human gut	MAG
GUT_GENOME013417	Human gut	MAG
GUT_GENOME013544	Human gut	MAG
GUT_GENOME013549	Human gut	MAG
GUT_GENOME013666	Human gut	MAG
GUT_GENOME013688	Human gut	MAG
GUT_GENOME013778	Human gut	MAG
GUT_GENOME013931	Human gut	MAG
GUT_GENOME013982	Human gut	MAG
GUT_GENOME014024	Human gut	MAG
GUT_GENOME014060	Human gut	MAG
GUT_GENOME014189	Human gut	MAG
GUT_GENOME014390	Human gut	MAG
GUT_GENOME014437	Human gut	MAG
GUT_GENOME014476	Human gut	MAG
GUT_GENOME014519	Human gut	MAG
GUT_GENOME014536	Human gut	MAG
GUT_GENOME014566	Human gut	MAG
GUT_GENOME014680	Human gut	MAG
GUT_GENOME014691	Human gut	MAG
GUT_GENOME014710	Human gut	MAG
GUT_GENOME015227	Human gut	MAG
GUT_GENOME015538	Human gut	MAG
GUT_GENOME015555	Human gut	MAG
GUT_GENOME015589	Human gut	MAG
GUT_GENOME015856	Human gut	MAG
GUT_GENOME016049	Human gut	MAG
GUT_GENOME016050	Human gut	MAG
GUT_GENOME016292	Human gut	MAG
GUT_GENOME016516	Human gut	MAG
GUT_GENOME016746	Human gut	MAG
GUT_GENOME016827	Human gut	MAG
GUT_GENOME016864	Human gut	MAG
GUT_GENOME017185	Human gut	MAG
GUT_GENOME017790	Human gut	MAG
GUT_GENOME017794	Human gut	MAG
GUT_GENOME017828	Human gut	MAG
GUT_GENOME017843	Human gut	MAG
GUT_GENOME017898	Human gut	MAG
GUT_GENOME017907	Human gut	MAG
GUT_GENOME017922	Human gut	MAG
GUT_GENOME017957	Human gut	MAG
GUT_GENOME018044	Human gut	MAG
GUT_GENOME018079	Human gut	MAG
GUT_GENOME018081	Human gut	MAG
GUT_GENOME018226	Human gut	MAG
GUT_GENOME018237	Human gut	MAG
GUT_GENOME018266	Human gut	MAG
GUT_GENOME018398	Human gut	MAG
GUT_GENOME018429	Human gut	MAG
GUT_GENOME018444	Human gut	MAG
GUT_GENOME018445	Human gut	MAG
GUT_GENOME018460	Human gut	MAG
GUT_GENOME018658	Human gut	MAG
GUT_GENOME018714	Human gut	MAG
GUT_GENOME019043	Human gut	MAG
GUT_GENOME019050	Human gut	MAG
GUT_GENOME019054	Human gut	MAG
GUT_GENOME019057	Human gut	MAG
GUT_GENOME019181	Human gut	MAG
GUT_GENOME019230	Human gut	MAG
GUT_GENOME019243	Human gut	MAG
GUT_GENOME019254	Human gut	MAG
GUT_GENOME019282	Human gut	MAG
GUT_GENOME019322	Human gut	MAG
GUT_GENOME019326	Human gut	MAG
GUT_GENOME019345	Human gut	MAG
GUT_GENOME019405	Human gut	MAG
GUT_GENOME019426	Human gut	MAG
GUT_GENOME019462	Human gut	MAG
GUT_GENOME019664	Human gut	MAG
GUT_GENOME020162	Human gut	MAG
GUT_GENOME020192	Human gut	MAG
GUT_GENOME020210	Human gut	MAG
GUT_GENOME020226	Human gut	MAG
GUT_GENOME020269	Human gut	MAG
GUT_GENOME020503	Human gut	MAG
GUT_GENOME020607	Human gut	MAG
GUT_GENOME020969	Human gut	MAG
GUT_GENOME020995	Human gut	MAG
GUT_GENOME021149	Human gut	MAG
GUT_GENOME021212	Human gut	MAG
GUT_GENOME021213	Human gut	MAG
GUT_GENOME021237	Human gut	MAG
GUT_GENOME021472	Human gut	MAG
GUT_GENOME021655	Human gut	MAG
GUT_GENOME022494	Human gut	MAG
GUT_GENOME022654	Human gut	MAG
GUT_GENOME022675	Human gut	MAG
GUT_GENOME022711	Human gut	MAG
GUT_GENOME022861	Human gut	MAG
GUT_GENOME022873	Human gut	MAG
GUT_GENOME022876	Human gut	MAG
GUT_GENOME022965	Human gut	MAG
GUT_GENOME023040	Human gut	MAG
GUT_GENOME023061	Human gut	MAG
GUT_GENOME023274	Human gut	MAG
GUT_GENOME023682	Human gut	MAG
GUT_GENOME023713	Human gut	MAG
GUT_GENOME023724	Human gut	MAG
GUT_GENOME023837	Human gut	MAG
GUT_GENOME023840	Human gut	MAG
GUT_GENOME024077	Human gut	MAG
GUT_GENOME024086	Human gut	MAG
GUT_GENOME024122	Human gut	MAG
GUT_GENOME024947	Human gut	MAG
GUT_GENOME025169	Human gut	MAG
GUT_GENOME025193	Human gut	MAG
GUT_GENOME025197	Human gut	MAG
GUT_GENOME027263	Human gut	MAG
GUT_GENOME027270	Human gut	MAG
GUT_GENOME027301	Human gut	MAG
GUT_GENOME027319	Human gut	MAG
GUT_GENOME027335	Human gut	MAG
GUT_GENOME027368	Human gut	MAG
GUT_GENOME027389	Human gut	MAG
GUT_GENOME027400	Human gut	MAG
GUT_GENOME027472	Human gut	MAG
GUT_GENOME027486	Human gut	MAG
GUT_GENOME027493	Human gut	MAG
GUT_GENOME027523	Human gut	MAG
GUT_GENOME027580	Human gut	MAG
GUT_GENOME027596	Human gut	MAG
GUT_GENOME027603	Human gut	MAG
GUT_GENOME027605	Human gut	MAG
GUT_GENOME027636	Human gut	MAG
GUT_GENOME027642	Human gut	MAG
GUT_GENOME027658	Human gut	MAG
GUT_GENOME027819	Human gut	MAG
GUT_GENOME027834	Human gut	MAG
GUT_GENOME027858	Human gut	MAG
GUT_GENOME027888	Human gut	MAG
GUT_GENOME027900	Human gut	MAG
GUT_GENOME027929	Human gut	MAG
GUT_GENOME027948	Human gut	MAG
GUT_GENOME028068	Human gut	MAG
GUT_GENOME028083	Human gut	MAG
GUT_GENOME028105	Human gut	MAG
GUT_GENOME028126	Human gut	MAG
GUT_GENOME028235	Human gut	MAG
GUT_GENOME028982	Human gut	MAG
GUT_GENOME029269	Human gut	MAG
GUT_GENOME029321	Human gut	MAG
GUT_GENOME029325	Human gut	MAG
GUT_GENOME029338	Human gut	MAG
GUT_GENOME029414	Human gut	MAG
GUT_GENOME029437	Human gut	MAG
GUT_GENOME029594	Human gut	MAG
GUT_GENOME029674	Human gut	MAG
GUT_GENOME029716	Human gut	MAG
GUT_GENOME029750	Human gut	MAG
GUT_GENOME029759	Human gut	MAG
GUT_GENOME029911	Human gut	MAG
GUT_GENOME030028	Human gut	MAG
GUT_GENOME030182	Human gut	MAG
GUT_GENOME030438	Human gut	MAG
GUT_GENOME030529	Human gut	MAG
GUT_GENOME030535	Human gut	MAG
GUT_GENOME030605	Human gut	MAG
GUT_GENOME030609	Human gut	MAG
GUT_GENOME030612	Human gut	MAG
GUT_GENOME030631	Human gut	MAG
GUT_GENOME030647	Human gut	MAG
GUT_GENOME030652	Human gut	MAG
GUT_GENOME030991	Human gut	MAG
GUT_GENOME030993	Human gut	MAG
GUT_GENOME031049	Human gut	MAG
GUT_GENOME031056	Human gut	MAG
GUT_GENOME031066	Human gut	MAG
GUT_GENOME031072	Human gut	MAG
GUT_GENOME031074	Human gut	MAG
GUT_GENOME031116	Human gut	MAG
GUT_GENOME031150	Human gut	MAG
GUT_GENOME031178	Human gut	MAG
GUT_GENOME031317	Human gut	MAG
GUT_GENOME031411	Human gut	MAG
GUT_GENOME031528	Human gut	MAG
GUT_GENOME031567	Human gut	MAG
GUT_GENOME031783	Human gut	MAG
GUT_GENOME031844	Human gut	MAG
GUT_GENOME031957	Human gut	MAG
GUT_GENOME032411	Human gut	MAG
GUT_GENOME032438	Human gut	MAG
GUT_GENOME032954	Human gut	MAG
GUT_GENOME032990	Human gut	MAG
GUT_GENOME033027	Human gut	MAG
GUT_GENOME033055	Human gut	MAG
GUT_GENOME033090	Human gut	MAG
GUT_GENOME033109	Human gut	MAG
GUT_GENOME033306	Human gut	MAG
GUT_GENOME033717	Human gut	MAG
GUT_GENOME033718	Human gut	MAG
GUT_GENOME034126	Human gut	MAG
GUT_GENOME034206	Human gut	MAG
GUT_GENOME034263	Human gut	MAG
GUT_GENOME034385	Human gut	MAG
GUT_GENOME034403	Human gut	MAG
GUT_GENOME034561	Human gut	MAG
GUT_GENOME034584	Human gut	MAG
GUT_GENOME034724	Human gut	MAG
GUT_GENOME034737	Human gut	MAG
GUT_GENOME034742	Human gut	MAG
GUT_GENOME035024	Human gut	MAG
GUT_GENOME035099	Human gut	MAG
GUT_GENOME035387	Human gut	MAG
GUT_GENOME035392	Human gut	MAG
GUT_GENOME035513	Human gut	MAG
GUT_GENOME035594	Human gut	MAG
GUT_GENOME035599	Human gut	MAG
GUT_GENOME035678	Human gut	MAG
GUT_GENOME035713	Human gut	MAG
GUT_GENOME035777	Human gut	MAG
GUT_GENOME035891	Human gut	MAG
GUT_GENOME036129	Human gut	MAG
GUT_GENOME036138	Human gut	MAG
GUT_GENOME036324	Human gut	MAG
GUT_GENOME036554	Human gut	MAG
GUT_GENOME036577	Human gut	MAG
GUT_GENOME036600	Human gut	MAG
GUT_GENOME036666	Human gut	MAG
GUT_GENOME036672	Human gut	MAG
GUT_GENOME036779	Human gut	MAG
GUT_GENOME036805	Human gut	MAG
GUT_GENOME036832	Human gut	MAG
GUT_GENOME036890	Human gut	MAG
GUT_GENOME037013	Human gut	MAG
GUT_GENOME037015	Human gut	MAG
GUT_GENOME037124	Human gut	MAG
GUT_GENOME037184	Human gut	MAG
GUT_GENOME037208	Human gut	MAG
GUT_GENOME037212	Human gut	MAG
GUT_GENOME037213	Human gut	MAG
GUT_GENOME037215	Human gut	MAG
GUT_GENOME037223	Human gut	MAG
GUT_GENOME037413	Human gut	MAG
GUT_GENOME037488	Human gut	MAG
GUT_GENOME037570	Human gut	MAG
GUT_GENOME037673	Human gut	MAG
GUT_GENOME037713	Human gut	MAG
GUT_GENOME037751	Human gut	MAG
GUT_GENOME037828	Human gut	MAG
GUT_GENOME037887	Human gut	MAG
GUT_GENOME038128	Human gut	MAG
GUT_GENOME038210	Human gut	MAG
GUT_GENOME038212	Human gut	MAG
GUT_GENOME038298	Human gut	MAG
GUT_GENOME038858	Human gut	MAG
GUT_GENOME038861	Human gut	MAG
GUT_GENOME038862	Human gut	MAG
GUT_GENOME038864	Human gut	MAG
GUT_GENOME040238	Human gut	MAG
GUT_GENOME040254	Human gut	MAG
GUT_GENOME040270	Human gut	MAG
GUT_GENOME040282	Human gut	MAG
GUT_GENOME041006	Human gut	MAG
GUT_GENOME041018	Human gut	MAG
GUT_GENOME041022	Human gut	MAG
GUT_GENOME041029	Human gut	MAG
GUT_GENOME041995	Human gut	MAG
GUT_GENOME042213	Human gut	MAG
GUT_GENOME042227	Human gut	MAG
GUT_GENOME042303	Human gut	MAG
GUT_GENOME042679	Human gut	MAG
GUT_GENOME042689	Human gut	MAG
GUT_GENOME042729	Human gut	MAG
GUT_GENOME042758	Human gut	MAG
GUT_GENOME042969	Human gut	MAG
GUT_GENOME043028	Human gut	MAG
GUT_GENOME043048	Human gut	MAG
GUT_GENOME043134	Human gut	MAG
GUT_GENOME043167	Human gut	MAG
GUT_GENOME043181	Human gut	MAG
GUT_GENOME043237	Human gut	MAG
GUT_GENOME043366	Human gut	MAG
GUT_GENOME043429	Human gut	MAG
GUT_GENOME043470	Human gut	MAG
GUT_GENOME043568	Human gut	MAG
GUT_GENOME043616	Human gut	MAG
GUT_GENOME043625	Human gut	MAG
GUT_GENOME043684	Human gut	MAG
GUT_GENOME043701	Human gut	MAG
GUT_GENOME043746	Human gut	MAG
GUT_GENOME043748	Human gut	MAG
GUT_GENOME043851	Human gut	MAG
GUT_GENOME043876	Human gut	MAG
GUT_GENOME044134	Human gut	MAG
GUT_GENOME044139	Human gut	MAG
GUT_GENOME044306	Human gut	MAG
GUT_GENOME044312	Human gut	MAG
GUT_GENOME044399	Human gut	MAG
GUT_GENOME044572	Human gut	MAG
GUT_GENOME044590	Human gut	MAG
GUT_GENOME044628	Human gut	MAG
GUT_GENOME044737	Human gut	MAG
GUT_GENOME044785	Human gut	MAG
GUT_GENOME044811	Human gut	MAG
GUT_GENOME044814	Human gut	MAG
GUT_GENOME044869	Human gut	MAG
GUT_GENOME044884	Human gut	MAG
GUT_GENOME044901	Human gut	MAG
GUT_GENOME044925	Human gut	MAG
GUT_GENOME045200	Human gut	MAG
GUT_GENOME045207	Human gut	MAG
GUT_GENOME045244	Human gut	MAG
GUT_GENOME045256	Human gut	MAG
GUT_GENOME045456	Human gut	MAG
GUT_GENOME045493	Human gut	MAG
GUT_GENOME045541	Human gut	MAG
GUT_GENOME045661	Human gut	MAG
GUT_GENOME045673	Human gut	MAG
GUT_GENOME045684	Human gut	MAG
GUT_GENOME045711	Human gut	MAG
GUT_GENOME045712	Human gut	MAG
GUT_GENOME045753	Human gut	MAG
GUT_GENOME045767	Human gut	MAG
GUT_GENOME045962	Human gut	MAG
GUT_GENOME046156	Human gut	MAG
GUT_GENOME046157	Human gut	MAG
GUT_GENOME046204	Human gut	MAG
GUT_GENOME046208	Human gut	MAG
GUT_GENOME046254	Human gut	MAG
GUT_GENOME046265	Human gut	MAG
GUT_GENOME046272	Human gut	MAG
GUT_GENOME046286	Human gut	MAG
GUT_GENOME046463	Human gut	MAG
GUT_GENOME046475	Human gut	MAG
GUT_GENOME046514	Human gut	MAG
GUT_GENOME046686	Human gut	MAG
GUT_GENOME046769	Human gut	MAG
GUT_GENOME046801	Human gut	MAG
GUT_GENOME047835	Human gut	MAG
GUT_GENOME047935	Human gut	MAG
GUT_GENOME048100	Human gut	MAG
GUT_GENOME048266	Human gut	MAG
GUT_GENOME048280	Human gut	MAG
GUT_GENOME048300	Human gut	MAG
GUT_GENOME048303	Human gut	MAG
GUT_GENOME048319	Human gut	MAG
GUT_GENOME048330	Human gut	MAG
GUT_GENOME048781	Human gut	MAG
GUT_GENOME048796	Human gut	MAG
GUT_GENOME048809	Human gut	MAG
GUT_GENOME049230	Human gut	MAG
GUT_GENOME049399	Human gut	MAG
GUT_GENOME049455	Human gut	MAG
GUT_GENOME049483	Human gut	MAG
GUT_GENOME049625	Human gut	MAG
GUT_GENOME049890	Human gut	MAG
GUT_GENOME049991	Human gut	MAG
GUT_GENOME050019	Human gut	MAG
GUT_GENOME050225	Human gut	MAG
GUT_GENOME050644	Human gut	MAG
GUT_GENOME051980	Human gut	MAG
GUT_GENOME052023	Human gut	MAG
GUT_GENOME052026	Human gut	MAG
GUT_GENOME052028	Human gut	MAG
GUT_GENOME052030	Human gut	MAG
GUT_GENOME052064	Human gut	MAG
GUT_GENOME052249	Human gut	MAG
GUT_GENOME052297	Human gut	MAG
GUT_GENOME052306	Human gut	MAG
GUT_GENOME052389	Human gut	MAG
GUT_GENOME052393	Human gut	MAG
GUT_GENOME052640	Human gut	MAG
GUT_GENOME052741	Human gut	MAG
GUT_GENOME052764	Human gut	MAG
GUT_GENOME052907	Human gut	MAG
GUT_GENOME052923	Human gut	MAG
GUT_GENOME053052	Human gut	MAG
GUT_GENOME053111	Human gut	MAG
GUT_GENOME053133	Human gut	MAG
GUT_GENOME053196	Human gut	MAG
GUT_GENOME053220	Human gut	MAG
GUT_GENOME053455	Human gut	MAG
GUT_GENOME053458	Human gut	MAG
GUT_GENOME053527	Human gut	MAG
GUT_GENOME055172	Human gut	MAG
GUT_GENOME055175	Human gut	MAG
GUT_GENOME055341	Human gut	MAG
GUT_GENOME055482	Human gut	MAG
GUT_GENOME056031	Human gut	MAG
GUT_GENOME056312	Human gut	MAG
GUT_GENOME056323	Human gut	MAG
GUT_GENOME057044	Human gut	MAG
GUT_GENOME057078	Human gut	MAG
GUT_GENOME057109	Human gut	MAG
GUT_GENOME057116	Human gut	MAG
GUT_GENOME057119	Human gut	MAG
GUT_GENOME057170	Human gut	MAG
GUT_GENOME057452	Human gut	MAG
GUT_GENOME057463	Human gut	MAG
GUT_GENOME057475	Human gut	MAG
GUT_GENOME057505	Human gut	MAG
GUT_GENOME057565	Human gut	MAG
GUT_GENOME057634	Human gut	MAG
GUT_GENOME057636	Human gut	MAG
GUT_GENOME057718	Human gut	MAG
GUT_GENOME058119	Human gut	MAG
GUT_GENOME058290	Human gut	MAG
GUT_GENOME058295	Human gut	MAG
GUT_GENOME058307	Human gut	MAG
GUT_GENOME058339	Human gut	MAG
GUT_GENOME058340	Human gut	MAG
GUT_GENOME058343	Human gut	MAG
GUT_GENOME058344	Human gut	MAG
GUT_GENOME058346	Human gut	MAG
GUT_GENOME058455	Human gut	MAG
GUT_GENOME058460	Human gut	MAG
GUT_GENOME058461	Human gut	MAG
GUT_GENOME058462	Human gut	MAG
GUT_GENOME058466	Human gut	MAG
GUT_GENOME058549	Human gut	MAG
GUT_GENOME058572	Human gut	MAG
GUT_GENOME058595	Human gut	MAG
GUT_GENOME058597	Human gut	MAG
GUT_GENOME058600	Human gut	MAG
GUT_GENOME058639	Human gut	MAG
GUT_GENOME058647	Human gut	MAG
GUT_GENOME058649	Human gut	MAG
GUT_GENOME058727	Human gut	MAG
GUT_GENOME058797	Human gut	MAG
GUT_GENOME058810	Human gut	MAG
GUT_GENOME058840	Human gut	MAG
GUT_GENOME058869	Human gut	MAG
GUT_GENOME058928	Human gut	MAG
GUT_GENOME058932	Human gut	MAG
GUT_GENOME059018	Human gut	MAG
GUT_GENOME059048	Human gut	MAG
GUT_GENOME059119	Human gut	MAG
GUT_GENOME059122	Human gut	MAG
GUT_GENOME059185	Human gut	MAG
GUT_GENOME059194	Human gut	MAG
GUT_GENOME059218	Human gut	MAG
GUT_GENOME059219	Human gut	MAG
GUT_GENOME059221	Human gut	MAG
GUT_GENOME059222	Human gut	MAG
GUT_GENOME059223	Human gut	MAG
GUT_GENOME059246	Human gut	MAG
GUT_GENOME059267	Human gut	MAG
GUT_GENOME059275	Human gut	MAG
GUT_GENOME059292	Human gut	MAG
GUT_GENOME059301	Human gut	MAG
GUT_GENOME059328	Human gut	MAG
GUT_GENOME059341	Human gut	MAG
GUT_GENOME059446	Human gut	MAG
GUT_GENOME059463	Human gut	MAG
GUT_GENOME059482	Human gut	MAG
GUT_GENOME059486	Human gut	MAG
GUT_GENOME059492	Human gut	MAG
GUT_GENOME059614	Human gut	MAG
GUT_GENOME059629	Human gut	MAG
GUT_GENOME059643	Human gut	MAG
GUT_GENOME059644	Human gut	MAG
GUT_GENOME059647	Human gut	MAG
GUT_GENOME059650	Human gut	MAG
GUT_GENOME059653	Human gut	MAG
GUT_GENOME059687	Human gut	MAG
GUT_GENOME059692	Human gut	MAG
GUT_GENOME059695	Human gut	MAG
GUT_GENOME059728	Human gut	MAG
GUT_GENOME059729	Human gut	MAG
GUT_GENOME059730	Human gut	MAG
GUT_GENOME059847	Human gut	MAG
GUT_GENOME059896	Human gut	MAG
GUT_GENOME059958	Human gut	MAG
GUT_GENOME060004	Human gut	MAG
GUT_GENOME060011	Human gut	MAG
GUT_GENOME060068	Human gut	MAG
GUT_GENOME060140	Human gut	MAG
GUT_GENOME060158	Human gut	MAG
GUT_GENOME060171	Human gut	MAG
GUT_GENOME060210	Human gut	MAG
GUT_GENOME060253	Human gut	MAG
GUT_GENOME060471	Human gut	MAG
GUT_GENOME060503	Human gut	MAG
GUT_GENOME060506	Human gut	MAG
GUT_GENOME060517	Human gut	MAG
GUT_GENOME060542	Human gut	MAG
GUT_GENOME060570	Human gut	MAG
GUT_GENOME060603	Human gut	MAG
GUT_GENOME060620	Human gut	MAG
GUT_GENOME060625	Human gut	MAG
GUT_GENOME060626	Human gut	MAG
GUT_GENOME060628	Human gut	MAG
GUT_GENOME060631	Human gut	MAG
GUT_GENOME060698	Human gut	MAG
GUT_GENOME060724	Human gut	MAG
GUT_GENOME060763	Human gut	MAG
GUT_GENOME060796	Human gut	MAG
GUT_GENOME060870	Human gut	MAG
GUT_GENOME060958	Human gut	MAG
GUT_GENOME060975	Human gut	MAG
GUT_GENOME060997	Human gut	MAG
GUT_GENOME061020	Human gut	MAG
GUT_GENOME061025	Human gut	MAG
GUT_GENOME061076	Human gut	MAG
GUT_GENOME061168	Human gut	MAG
GUT_GENOME061287	Human gut	MAG
GUT_GENOME061288	Human gut	MAG
GUT_GENOME061291	Human gut	MAG
GUT_GENOME061292	Human gut	MAG
GUT_GENOME061303	Human gut	MAG
GUT_GENOME061361	Human gut	MAG
GUT_GENOME061366	Human gut	MAG
GUT_GENOME061416	Human gut	MAG
GUT_GENOME061417	Human gut	MAG
GUT_GENOME061421	Human gut	MAG
GUT_GENOME061475	Human gut	MAG
GUT_GENOME061476	Human gut	MAG
GUT_GENOME061479	Human gut	MAG
GUT_GENOME061481	Human gut	MAG
GUT_GENOME061484	Human gut	MAG
GUT_GENOME061507	Human gut	MAG
GUT_GENOME061565	Human gut	MAG
GUT_GENOME061606	Human gut	MAG
GUT_GENOME061609	Human gut	MAG
GUT_GENOME061613	Human gut	MAG
GUT_GENOME061715	Human gut	MAG
GUT_GENOME061725	Human gut	MAG
GUT_GENOME061729	Human gut	MAG
GUT_GENOME061735	Human gut	MAG
GUT_GENOME061858	Human gut	MAG
GUT_GENOME061895	Human gut	MAG
GUT_GENOME061955	Human gut	MAG
GUT_GENOME061961	Human gut	MAG
GUT_GENOME062032	Human gut	MAG
GUT_GENOME062054	Human gut	MAG
GUT_GENOME062056	Human gut	MAG
GUT_GENOME062088	Human gut	MAG
GUT_GENOME062107	Human gut	MAG
GUT_GENOME062170	Human gut	MAG
GUT_GENOME062192	Human gut	MAG
GUT_GENOME062204	Human gut	MAG
GUT_GENOME062207	Human gut	MAG
GUT_GENOME062233	Human gut	MAG
GUT_GENOME062313	Human gut	MAG
GUT_GENOME062332	Human gut	MAG
GUT_GENOME062338	Human gut	MAG
GUT_GENOME062346	Human gut	MAG
GUT_GENOME062347	Human gut	MAG
GUT_GENOME062435	Human gut	MAG
GUT_GENOME062491	Human gut	MAG
GUT_GENOME062533	Human gut	MAG
GUT_GENOME062536	Human gut	MAG
GUT_GENOME062580	Human gut	MAG
GUT_GENOME062630	Human gut	MAG
GUT_GENOME062658	Human gut	MAG
GUT_GENOME062696	Human gut	MAG
GUT_GENOME062716	Human gut	MAG
GUT_GENOME062786	Human gut	MAG
GUT_GENOME062819	Human gut	MAG
GUT_GENOME062859	Human gut	MAG
GUT_GENOME062882	Human gut	MAG
GUT_GENOME062921	Human gut	MAG
GUT_GENOME062969	Human gut	MAG
GUT_GENOME062978	Human gut	MAG
GUT_GENOME062979	Human gut	MAG
GUT_GENOME063017	Human gut	MAG
GUT_GENOME063079	Human gut	MAG
GUT_GENOME063168	Human gut	MAG
GUT_GENOME063170	Human gut	MAG
GUT_GENOME063191	Human gut	MAG
GUT_GENOME063537	Human gut	MAG
GUT_GENOME063685	Human gut	MAG
GUT_GENOME063693	Human gut	MAG
GUT_GENOME063698	Human gut	MAG
GUT_GENOME063767	Human gut	MAG
GUT_GENOME063852	Human gut	MAG
GUT_GENOME064203	Human gut	MAG
GUT_GENOME064263	Human gut	MAG
GUT_GENOME064268	Human gut	MAG
GUT_GENOME064290	Human gut	MAG
GUT_GENOME064340	Human gut	MAG
GUT_GENOME064356	Human gut	MAG
GUT_GENOME064424	Human gut	MAG
GUT_GENOME064550	Human gut	MAG
GUT_GENOME064606	Human gut	MAG
GUT_GENOME064693	Human gut	MAG
GUT_GENOME064716	Human gut	MAG
GUT_GENOME064752	Human gut	MAG
GUT_GENOME064762	Human gut	MAG
GUT_GENOME064805	Human gut	MAG
GUT_GENOME064807	Human gut	MAG
GUT_GENOME064926	Human gut	MAG
GUT_GENOME065008	Human gut	MAG
GUT_GENOME065032	Human gut	MAG
GUT_GENOME065033	Human gut	MAG
GUT_GENOME065035	Human gut	MAG
GUT_GENOME065061	Human gut	MAG
GUT_GENOME065079	Human gut	MAG
GUT_GENOME065103	Human gut	MAG
GUT_GENOME065199	Human gut	MAG
GUT_GENOME065223	Human gut	MAG
GUT_GENOME065227	Human gut	MAG
GUT_GENOME065234	Human gut	MAG
GUT_GENOME065264	Human gut	MAG
GUT_GENOME065266	Human gut	MAG
GUT_GENOME065286	Human gut	MAG
GUT_GENOME065323	Human gut	MAG
GUT_GENOME065341	Human gut	MAG
GUT_GENOME065432	Human gut	MAG
GUT_GENOME065465	Human gut	MAG
GUT_GENOME065480	Human gut	MAG
GUT_GENOME065482	Human gut	MAG
GUT_GENOME065483	Human gut	MAG
GUT_GENOME065499	Human gut	MAG
GUT_GENOME065574	Human gut	MAG
GUT_GENOME065596	Human gut	MAG
GUT_GENOME065629	Human gut	MAG
GUT_GENOME065636	Human gut	MAG
GUT_GENOME065656	Human gut	MAG
GUT_GENOME065661	Human gut	MAG
GUT_GENOME065691	Human gut	MAG
GUT_GENOME065711	Human gut	MAG
GUT_GENOME065837	Human gut	MAG
GUT_GENOME065899	Human gut	MAG
GUT_GENOME065920	Human gut	MAG
GUT_GENOME065940	Human gut	MAG
GUT_GENOME065957	Human gut	MAG
GUT_GENOME065965	Human gut	MAG
GUT_GENOME066085	Human gut	MAG
GUT_GENOME066098	Human gut	MAG
GUT_GENOME066102	Human gut	MAG
GUT_GENOME066132	Human gut	MAG
GUT_GENOME066135	Human gut	MAG
GUT_GENOME066146	Human gut	MAG
GUT_GENOME066153	Human gut	MAG
GUT_GENOME066204	Human gut	MAG
GUT_GENOME066394	Human gut	MAG
GUT_GENOME066402	Human gut	MAG
GUT_GENOME066425	Human gut	MAG
GUT_GENOME066447	Human gut	MAG
GUT_GENOME066516	Human gut	MAG
GUT_GENOME066569	Human gut	MAG
GUT_GENOME066595	Human gut	MAG
GUT_GENOME066748	Human gut	MAG
GUT_GENOME066798	Human gut	MAG
GUT_GENOME066943	Human gut	MAG
GUT_GENOME066946	Human gut	MAG
GUT_GENOME066997	Human gut	MAG
GUT_GENOME067220	Human gut	MAG
GUT_GENOME067241	Human gut	MAG
GUT_GENOME067347	Human gut	MAG
GUT_GENOME067419	Human gut	MAG
GUT_GENOME067501	Human gut	MAG
GUT_GENOME067547	Human gut	MAG
GUT_GENOME067734	Human gut	MAG
GUT_GENOME067810	Human gut	MAG
GUT_GENOME067946	Human gut	MAG
GUT_GENOME068136	Human gut	MAG
GUT_GENOME068142	Human gut	MAG
GUT_GENOME068158	Human gut	MAG
GUT_GENOME068420	Human gut	MAG
GUT_GENOME068446	Human gut	MAG
GUT_GENOME068492	Human gut	MAG
GUT_GENOME068760	Human gut	MAG
GUT_GENOME068950	Human gut	MAG
GUT_GENOME069159	Human gut	MAG
GUT_GENOME070167	Human gut	MAG
GUT_GENOME071035	Human gut	MAG
GUT_GENOME071677	Human gut	MAG
GUT_GENOME071774	Human gut	MAG
GUT_GENOME071776	Human gut	MAG
GUT_GENOME071788	Human gut	MAG
GUT_GENOME071855	Human gut	MAG
GUT_GENOME072080	Human gut	MAG
GUT_GENOME072479	Human gut	MAG
GUT_GENOME072560	Human gut	MAG
GUT_GENOME072615	Human gut	MAG
GUT_GENOME072659	Human gut	MAG
GUT_GENOME072689	Human gut	MAG
GUT_GENOME073010	Human gut	MAG
GUT_GENOME073287	Human gut	MAG
GUT_GENOME073289	Human gut	MAG
GUT_GENOME073315	Human gut	MAG
GUT_GENOME073356	Human gut	MAG
GUT_GENOME073392	Human gut	MAG
GUT_GENOME073399	Human gut	MAG
GUT_GENOME073407	Human gut	MAG
GUT_GENOME073553	Human gut	MAG
GUT_GENOME073662	Human gut	MAG
GUT_GENOME073913	Human gut	MAG
GUT_GENOME073917	Human gut	MAG
GUT_GENOME073941	Human gut	MAG
GUT_GENOME074314	Human gut	MAG
GUT_GENOME074712	Human gut	MAG
GUT_GENOME074764	Human gut	MAG
GUT_GENOME074777	Human gut	MAG
GUT_GENOME074861	Human gut	MAG
GUT_GENOME074955	Human gut	MAG
GUT_GENOME074965	Human gut	MAG
GUT_GENOME074977	Human gut	MAG
GUT_GENOME075051	Human gut	MAG
GUT_GENOME075191	Human gut	MAG
GUT_GENOME075294	Human gut	MAG
GUT_GENOME075530	Human gut	MAG
GUT_GENOME075533	Human gut	MAG
GUT_GENOME075535	Human gut	MAG
GUT_GENOME075553	Human gut	MAG
GUT_GENOME075581	Human gut	MAG
GUT_GENOME075582	Human gut	MAG
GUT_GENOME075587	Human gut	MAG
GUT_GENOME075697	Human gut	MAG
GUT_GENOME075701	Human gut	MAG
GUT_GENOME075705	Human gut	MAG
GUT_GENOME075711	Human gut	MAG
GUT_GENOME075716	Human gut	MAG
GUT_GENOME075809	Human gut	MAG
GUT_GENOME075827	Human gut	MAG
GUT_GENOME075843	Human gut	MAG
GUT_GENOME075850	Human gut	MAG
GUT_GENOME075851	Human gut	MAG
GUT_GENOME075856	Human gut	MAG
GUT_GENOME075904	Human gut	MAG
GUT_GENOME075905	Human gut	MAG
GUT_GENOME075906	Human gut	MAG
GUT_GENOME075979	Human gut	MAG
GUT_GENOME076061	Human gut	MAG
GUT_GENOME076069	Human gut	MAG
GUT_GENOME076138	Human gut	MAG
GUT_GENOME076198	Human gut	MAG
GUT_GENOME076200	Human gut	MAG
GUT_GENOME076315	Human gut	MAG
GUT_GENOME076362	Human gut	MAG
GUT_GENOME076364	Human gut	MAG
GUT_GENOME076418	Human gut	MAG
GUT_GENOME076421	Human gut	MAG
GUT_GENOME076422	Human gut	MAG
GUT_GENOME076487	Human gut	MAG
GUT_GENOME076493	Human gut	MAG
GUT_GENOME076532	Human gut	MAG
GUT_GENOME076533	Human gut	MAG
GUT_GENOME076537	Human gut	MAG
GUT_GENOME076538	Human gut	MAG
GUT_GENOME076560	Human gut	MAG
GUT_GENOME076565	Human gut	MAG
GUT_GENOME076573	Human gut	MAG
GUT_GENOME076619	Human gut	MAG
GUT_GENOME076629	Human gut	MAG
GUT_GENOME076650	Human gut	MAG
GUT_GENOME076792	Human gut	MAG
GUT_GENOME076808	Human gut	MAG
GUT_GENOME076833	Human gut	MAG
GUT_GENOME076834	Human gut	MAG
GUT_GENOME076840	Human gut	MAG
GUT_GENOME076953	Human gut	MAG
GUT_GENOME076992	Human gut	MAG
GUT_GENOME077000	Human gut	MAG
GUT_GENOME077013	Human gut	MAG
GUT_GENOME077016	Human gut	MAG
GUT_GENOME077020	Human gut	MAG
GUT_GENOME077021	Human gut	MAG
GUT_GENOME077023	Human gut	MAG
GUT_GENOME077024	Human gut	MAG
GUT_GENOME077066	Human gut	MAG
GUT_GENOME077074	Human gut	MAG
GUT_GENOME077076	Human gut	MAG
GUT_GENOME077101	Human gut	MAG
GUT_GENOME077223	Human gut	MAG
GUT_GENOME077279	Human gut	MAG
GUT_GENOME077336	Human gut	MAG
GUT_GENOME077377	Human gut	MAG
GUT_GENOME077382	Human gut	MAG
GUT_GENOME077469	Human gut	MAG
GUT_GENOME077489	Human gut	MAG
GUT_GENOME077498	Human gut	MAG
GUT_GENOME077551	Human gut	MAG
GUT_GENOME077586	Human gut	MAG
GUT_GENOME077647	Human gut	MAG
GUT_GENOME077873	Human gut	MAG
GUT_GENOME077876	Human gut	MAG
GUT_GENOME077924	Human gut	MAG
GUT_GENOME077946	Human gut	MAG
GUT_GENOME077982	Human gut	MAG
GUT_GENOME078008	Human gut	MAG
GUT_GENOME078016	Human gut	MAG
GUT_GENOME078017	Human gut	MAG
GUT_GENOME078020	Human gut	MAG
GUT_GENOME078098	Human gut	MAG
GUT_GENOME078166	Human gut	MAG
GUT_GENOME078282	Human gut	MAG
GUT_GENOME078384	Human gut	MAG
GUT_GENOME078386	Human gut	MAG
GUT_GENOME078424	Human gut	MAG
GUT_GENOME078444	Human gut	MAG
GUT_GENOME078448	Human gut	MAG
GUT_GENOME078507	Human gut	MAG
GUT_GENOME078744	Human gut	MAG
GUT_GENOME078747	Human gut	MAG
GUT_GENOME078762	Human gut	MAG
GUT_GENOME078819	Human gut	MAG
GUT_GENOME078820	Human gut	MAG
GUT_GENOME078831	Human gut	MAG
GUT_GENOME078839	Human gut	MAG
GUT_GENOME078841	Human gut	MAG
GUT_GENOME078882	Human gut	MAG
GUT_GENOME078884	Human gut	MAG
GUT_GENOME078891	Human gut	MAG
GUT_GENOME078950	Human gut	MAG
GUT_GENOME078953	Human gut	MAG
GUT_GENOME078958	Human gut	MAG
GUT_GENOME078961	Human gut	MAG
GUT_GENOME078963	Human gut	MAG
GUT_GENOME078975	Human gut	MAG
GUT_GENOME079009	Human gut	MAG
GUT_GENOME079054	Human gut	MAG
GUT_GENOME079100	Human gut	MAG
GUT_GENOME079103	Human gut	MAG
GUT_GENOME079113	Human gut	MAG
GUT_GENOME079186	Human gut	MAG
GUT_GENOME079188	Human gut	MAG
GUT_GENOME079195	Human gut	MAG
GUT_GENOME079198	Human gut	MAG
GUT_GENOME079237	Human gut	MAG
GUT_GENOME079337	Human gut	MAG
GUT_GENOME079386	Human gut	MAG
GUT_GENOME079446	Human gut	MAG
GUT_GENOME079543	Human gut	MAG
GUT_GENOME079559	Human gut	MAG
GUT_GENOME079560	Human gut	MAG
GUT_GENOME079597	Human gut	MAG
GUT_GENOME079610	Human gut	MAG
GUT_GENOME079672	Human gut	MAG
GUT_GENOME079709	Human gut	MAG
GUT_GENOME079719	Human gut	MAG
GUT_GENOME079721	Human gut	MAG
GUT_GENOME079731	Human gut	MAG
GUT_GENOME079751	Human gut	MAG
GUT_GENOME079814	Human gut	MAG
GUT_GENOME079838	Human gut	MAG
GUT_GENOME079856	Human gut	MAG
GUT_GENOME079859	Human gut	MAG
GUT_GENOME079865	Human gut	MAG
GUT_GENOME080001	Human gut	MAG
GUT_GENOME080005	Human gut	MAG
GUT_GENOME080051	Human gut	MAG
GUT_GENOME080052	Human gut	MAG
GUT_GENOME080054	Human gut	MAG
GUT_GENOME080095	Human gut	MAG
GUT_GENOME080113	Human gut	MAG
GUT_GENOME080143	Human gut	MAG
GUT_GENOME080165	Human gut	MAG
GUT_GENOME080178	Human gut	MAG
GUT_GENOME080192	Human gut	MAG
GUT_GENOME080210	Human gut	MAG
GUT_GENOME080244	Human gut	MAG
GUT_GENOME080306	Human gut	MAG
GUT_GENOME080342	Human gut	MAG
GUT_GENOME080400	Human gut	MAG
GUT_GENOME080401	Human gut	MAG
GUT_GENOME080443	Human gut	MAG
GUT_GENOME080477	Human gut	MAG
GUT_GENOME080506	Human gut	MAG
GUT_GENOME080513	Human gut	MAG
GUT_GENOME080514	Human gut	MAG
GUT_GENOME080554	Human gut	MAG
GUT_GENOME080619	Human gut	MAG
GUT_GENOME080692	Human gut	MAG
GUT_GENOME080712	Human gut	MAG
GUT_GENOME080730	Human gut	MAG
GUT_GENOME080947	Human gut	MAG
GUT_GENOME081191	Human gut	MAG
GUT_GENOME081232	Human gut	MAG
GUT_GENOME081237	Human gut	MAG
GUT_GENOME081254	Human gut	MAG
GUT_GENOME081263	Human gut	MAG
GUT_GENOME081315	Human gut	MAG
GUT_GENOME081348	Human gut	MAG
GUT_GENOME081420	Human gut	MAG
GUT_GENOME081559	Human gut	MAG
GUT_GENOME081671	Human gut	MAG
GUT_GENOME081959	Human gut	MAG
GUT_GENOME082524	Human gut	MAG
GUT_GENOME082550	Human gut	MAG
GUT_GENOME082900	Human gut	MAG
GUT_GENOME082917	Human gut	MAG
GUT_GENOME082985	Human gut	MAG
GUT_GENOME083342	Human gut	MAG
GUT_GENOME083343	Human gut	MAG
GUT_GENOME083387	Human gut	MAG
GUT_GENOME083531	Human gut	MAG
GUT_GENOME083597	Human gut	MAG
GUT_GENOME083610	Human gut	MAG
GUT_GENOME083760	Human gut	MAG
GUT_GENOME083930	Human gut	MAG
GUT_GENOME084357	Human gut	MAG
GUT_GENOME085028	Human gut	MAG
GUT_GENOME085478	Human gut	MAG
GUT_GENOME085536	Human gut	MAG
GUT_GENOME085726	Human gut	MAG
GUT_GENOME085850	Human gut	MAG
GUT_GENOME085867	Human gut	MAG
GUT_GENOME085873	Human gut	MAG
GUT_GENOME086022	Human gut	MAG
GUT_GENOME086696	Human gut	MAG
GUT_GENOME086698	Human gut	MAG
GUT_GENOME086934	Human gut	MAG
GUT_GENOME086971	Human gut	MAG
GUT_GENOME086989	Human gut	MAG
GUT_GENOME087044	Human gut	MAG
GUT_GENOME087132	Human gut	MAG
GUT_GENOME087155	Human gut	MAG
GUT_GENOME087196	Human gut	MAG
GUT_GENOME087242	Human gut	MAG
GUT_GENOME087271	Human gut	MAG
GUT_GENOME087307	Human gut	MAG
GUT_GENOME087473	Human gut	MAG
GUT_GENOME087529	Human gut	MAG
GUT_GENOME087572	Human gut	MAG
GUT_GENOME087574	Human gut	MAG
GUT_GENOME087581	Human gut	MAG
GUT_GENOME087745	Human gut	MAG
GUT_GENOME087861	Human gut	MAG
GUT_GENOME087890	Human gut	MAG
GUT_GENOME087950	Human gut	MAG
GUT_GENOME088108	Human gut	MAG
GUT_GENOME088253	Human gut	MAG
GUT_GENOME088344	Human gut	MAG
GUT_GENOME088614	Human gut	MAG
GUT_GENOME088661	Human gut	MAG
GUT_GENOME088726	Human gut	MAG
GUT_GENOME088842	Human gut	MAG
GUT_GENOME088863	Human gut	MAG
GUT_GENOME088928	Human gut	MAG
GUT_GENOME088962	Human gut	MAG
GUT_GENOME089057	Human gut	MAG
GUT_GENOME089064	Human gut	MAG
GUT_GENOME089082	Human gut	MAG
GUT_GENOME089125	Human gut	MAG
GUT_GENOME089160	Human gut	MAG
GUT_GENOME089171	Human gut	MAG
GUT_GENOME089180	Human gut	MAG
GUT_GENOME089283	Human gut	MAG
GUT_GENOME089313	Human gut	MAG
GUT_GENOME089339	Human gut	MAG
GUT_GENOME089340	Human gut	MAG
GUT_GENOME089381	Human gut	MAG
GUT_GENOME089567	Human gut	MAG
GUT_GENOME089574	Human gut	MAG
GUT_GENOME089575	Human gut	MAG
GUT_GENOME089684	Human gut	MAG
GUT_GENOME089778	Human gut	MAG
GUT_GENOME089828	Human gut	MAG
GUT_GENOME090039	Human gut	MAG
GUT_GENOME090091	Human gut	MAG
GUT_GENOME090093	Human gut	MAG
GUT_GENOME090372	Human gut	MAG
GUT_GENOME090411	Human gut	MAG
GUT_GENOME090588	Human gut	MAG
GUT_GENOME090590	Human gut	MAG
GUT_GENOME090634	Human gut	MAG
GUT_GENOME090702	Human gut	MAG
GUT_GENOME090757	Human gut	MAG
GUT_GENOME090901	Human gut	MAG
GUT_GENOME090914	Human gut	MAG
GUT_GENOME090923	Human gut	MAG
GUT_GENOME090930	Human gut	MAG
GUT_GENOME090957	Human gut	MAG
GUT_GENOME090991	Human gut	MAG
GUT_GENOME091064	Human gut	MAG
GUT_GENOME091094	Human gut	MAG
GUT_GENOME091572	Human gut	MAG
GUT_GENOME091641	Human gut	MAG
GUT_GENOME091665	Human gut	MAG
GUT_GENOME091702	Human gut	MAG
GUT_GENOME091710	Human gut	MAG
GUT_GENOME091736	Human gut	MAG
GUT_GENOME092205	Human gut	MAG
GUT_GENOME092206	Human gut	MAG
GUT_GENOME092275	Human gut	MAG
GUT_GENOME092299	Human gut	MAG
GUT_GENOME092300	Human gut	MAG
GUT_GENOME092304	Human gut	MAG
GUT_GENOME092354	Human gut	MAG
GUT_GENOME092447	Human gut	MAG
GUT_GENOME092468	Human gut	MAG
GUT_GENOME093015	Human gut	MAG
GUT_GENOME093078	Human gut	MAG
GUT_GENOME093096	Human gut	MAG
GUT_GENOME093139	Human gut	MAG
GUT_GENOME093141	Human gut	MAG
GUT_GENOME093151	Human gut	MAG
GUT_GENOME093191	Human gut	MAG
GUT_GENOME093226	Human gut	MAG
GUT_GENOME093279	Human gut	MAG
GUT_GENOME093297	Human gut	MAG
GUT_GENOME093374	Human gut	MAG
GUT_GENOME093396	Human gut	MAG
GUT_GENOME093397	Human gut	MAG
GUT_GENOME093470	Human gut	MAG
GUT_GENOME093472	Human gut	MAG
GUT_GENOME093502	Human gut	MAG
GUT_GENOME093521	Human gut	MAG
GUT_GENOME093595	Human gut	MAG
GUT_GENOME093632	Human gut	MAG
GUT_GENOME093716	Human gut	MAG
GUT_GENOME093764	Human gut	MAG
GUT_GENOME094013	Human gut	MAG
GUT_GENOME094104	Human gut	MAG
GUT_GENOME094300	Human gut	MAG
GUT_GENOME094450	Human gut	MAG
GUT_GENOME094546	Human gut	MAG
GUT_GENOME094562	Human gut	MAG
GUT_GENOME094579	Human gut	MAG
GUT_GENOME094621	Human gut	MAG
GUT_GENOME094626	Human gut	MAG
GUT_GENOME094811	Human gut	MAG
GUT_GENOME094834	Human gut	MAG
GUT_GENOME094974	Human gut	MAG
GUT_GENOME095022	Human gut	MAG
GUT_GENOME095076	Human gut	MAG
GUT_GENOME095180	Human gut	MAG
GUT_GENOME095187	Human gut	MAG
GUT_GENOME095229	Human gut	MAG
GUT_GENOME095280	Human gut	MAG
GUT_GENOME095281	Human gut	MAG
GUT_GENOME095284	Human gut	MAG
GUT_GENOME095290	Human gut	MAG
GUT_GENOME095303	Human gut	MAG
GUT_GENOME095307	Human gut	MAG
GUT_GENOME095350	Human gut	MAG
GUT_GENOME095363	Human gut	MAG
GUT_GENOME095374	Human gut	MAG
GUT_GENOME095375	Human gut	MAG
GUT_GENOME095436	Human gut	MAG
GUT_GENOME095446	Human gut	MAG
GUT_GENOME095448	Human gut	MAG
GUT_GENOME095459	Human gut	MAG
GUT_GENOME095465	Human gut	MAG
GUT_GENOME095466	Human gut	MAG
GUT_GENOME095473	Human gut	MAG
GUT_GENOME095489	Human gut	MAG
GUT_GENOME095490	Human gut	MAG
GUT_GENOME095498	Human gut	MAG
GUT_GENOME095500	Human gut	MAG
GUT_GENOME095502	Human gut	MAG
GUT_GENOME095538	Human gut	MAG
GUT_GENOME095539	Human gut	MAG
GUT_GENOME095541	Human gut	MAG
GUT_GENOME095543	Human gut	MAG
GUT_GENOME095562	Human gut	MAG
GUT_GENOME095567	Human gut	MAG
GUT_GENOME095589	Human gut	MAG
GUT_GENOME095600	Human gut	MAG
GUT_GENOME095602	Human gut	MAG
GUT_GENOME095676	Human gut	MAG
GUT_GENOME095677	Human gut	MAG
GUT_GENOME095688	Human gut	MAG
GUT_GENOME095717	Human gut	MAG
GUT_GENOME095721	Human gut	MAG
GUT_GENOME095729	Human gut	MAG
GUT_GENOME095744	Human gut	MAG
GUT_GENOME095756	Human gut	MAG
GUT_GENOME095793	Human gut	MAG
GUT_GENOME095794	Human gut	MAG
GUT_GENOME095815	Human gut	MAG
GUT_GENOME095816	Human gut	MAG
GUT_GENOME095817	Human gut	MAG
GUT_GENOME095844	Human gut	MAG
GUT_GENOME095849	Human gut	MAG
GUT_GENOME095868	Human gut	MAG
GUT_GENOME095870	Human gut	MAG
GUT_GENOME095871	Human gut	MAG
GUT_GENOME095876	Human gut	MAG
GUT_GENOME095877	Human gut	MAG
GUT_GENOME095878	Human gut	MAG
GUT_GENOME095879	Human gut	MAG
GUT_GENOME095907	Human gut	MAG
GUT_GENOME095908	Human gut	MAG
GUT_GENOME096579	Human gut	MAG
GUT_GENOME096726	Human gut	MAG
GUT_GENOME096852	Human gut	MAG
GUT_GENOME096855	Human gut	MAG
GUT_GENOME096874	Human gut	MAG
GUT_GENOME096885	Human gut	MAG
GUT_GENOME097010	Human gut	MAG
GUT_GENOME097065	Human gut	MAG
GUT_GENOME097094	Human gut	MAG
GUT_GENOME097146	Human gut	MAG
GUT_GENOME097158	Human gut	MAG
GUT_GENOME097502	Human gut	MAG
GUT_GENOME097580	Human gut	MAG
GUT_GENOME097629	Human gut	MAG
GUT_GENOME097637	Human gut	MAG
GUT_GENOME097770	Human gut	MAG
GUT_GENOME097861	Human gut	MAG
GUT_GENOME097862	Human gut	MAG
GUT_GENOME097882	Human gut	MAG
GUT_GENOME097911	Human gut	MAG
GUT_GENOME097932	Human gut	MAG
GUT_GENOME097937	Human gut	MAG
GUT_GENOME098095	Human gut	MAG
GUT_GENOME098145	Human gut	MAG
GUT_GENOME098255	Human gut	MAG
GUT_GENOME098312	Human gut	MAG
GUT_GENOME098369	Human gut	MAG
GUT_GENOME098373	Human gut	MAG
GUT_GENOME098404	Human gut	MAG
GUT_GENOME098468	Human gut	MAG
GUT_GENOME098611	Human gut	MAG
GUT_GENOME098629	Human gut	MAG
GUT_GENOME098695	Human gut	MAG
GUT_GENOME098704	Human gut	MAG
GUT_GENOME098723	Human gut	MAG
GUT_GENOME098795	Human gut	MAG
GUT_GENOME098829	Human gut	MAG
GUT_GENOME098921	Human gut	MAG
GUT_GENOME098930	Human gut	MAG
GUT_GENOME099004	Human gut	MAG
GUT_GENOME099213	Human gut	MAG
GUT_GENOME099337	Human gut	MAG
GUT_GENOME100132	Human gut	MAG
GUT_GENOME100206	Human gut	MAG
GUT_GENOME103367	Human gut	MAG
GUT_GENOME103370	Human gut	MAG
GUT_GENOME103522	Human gut	MAG
GUT_GENOME103532	Human gut	MAG
GUT_GENOME103630	Human gut	MAG
GUT_GENOME103640	Human gut	MAG
GUT_GENOME103641	Human gut	MAG
GUT_GENOME103655	Human gut	MAG
GUT_GENOME103661	Human gut	MAG
GUT_GENOME104005	Human gut	MAG
GUT_GENOME104057	Human gut	MAG
GUT_GENOME104384	Human gut	MAG
GUT_GENOME104437	Human gut	MAG
GUT_GENOME104441	Human gut	MAG
GUT_GENOME104706	Human gut	MAG
GUT_GENOME104880	Human gut	MAG
GUT_GENOME104899	Human gut	MAG
GUT_GENOME104904	Human gut	MAG
GUT_GENOME104917	Human gut	MAG
GUT_GENOME104989	Human gut	MAG
GUT_GENOME105022	Human gut	MAG
GUT_GENOME105065	Human gut	MAG
GUT_GENOME105100	Human gut	MAG
GUT_GENOME105282	Human gut	MAG
GUT_GENOME105341	Human gut	MAG
GUT_GENOME105402	Human gut	MAG
GUT_GENOME105487	Human gut	MAG
GUT_GENOME105510	Human gut	MAG
GUT_GENOME105568	Human gut	MAG
GUT_GENOME105642	Human gut	MAG
GUT_GENOME105667	Human gut	MAG
GUT_GENOME105784	Human gut	MAG
GUT_GENOME105822	Human gut	MAG
GUT_GENOME105949	Human gut	MAG
GUT_GENOME106056	Human gut	MAG
GUT_GENOME106070	Human gut	MAG
GUT_GENOME106090	Human gut	MAG
GUT_GENOME106131	Human gut	MAG
GUT_GENOME106340	Human gut	MAG
GUT_GENOME106347	Human gut	MAG
GUT_GENOME106395	Human gut	MAG
GUT_GENOME106538	Human gut	MAG
GUT_GENOME106626	Human gut	MAG
GUT_GENOME106629	Human gut	MAG
GUT_GENOME106806	Human gut	MAG
GUT_GENOME106965	Human gut	MAG
GUT_GENOME107383	Human gut	MAG
GUT_GENOME107646	Human gut	MAG
GUT_GENOME107647	Human gut	MAG
GUT_GENOME108696	Human gut	MAG
GUT_GENOME109227	Human gut	MAG
GUT_GENOME112079	Human gut	MAG
GUT_GENOME112127	Human gut	MAG
GUT_GENOME112978	Human gut	MAG
GUT_GENOME114980	Human gut	MAG
GUT_GENOME115223	Human gut	MAG
GUT_GENOME116383	Human gut	MAG
GUT_GENOME118148	Human gut	MAG
GUT_GENOME118310	Human gut	MAG
GUT_GENOME118328	Human gut	MAG
GUT_GENOME118334	Human gut	MAG
GUT_GENOME118383	Human gut	MAG
GUT_GENOME118662	Human gut	MAG
GUT_GENOME118669	Human gut	MAG
GUT_GENOME119135	Human gut	MAG
GUT_GENOME119213	Human gut	MAG
GUT_GENOME119240	Human gut	MAG
GUT_GENOME119325	Human gut	MAG
GUT_GENOME119685	Human gut	MAG
GUT_GENOME120016	Human gut	MAG
GUT_GENOME120032	Human gut	MAG
GUT_GENOME120048	Human gut	MAG
GUT_GENOME120138	Human gut	MAG
GUT_GENOME120157	Human gut	MAG
GUT_GENOME120165	Human gut	MAG
GUT_GENOME120317	Human gut	MAG
GUT_GENOME120716	Human gut	MAG
GUT_GENOME120723	Human gut	MAG
GUT_GENOME120919	Human gut	MAG
GUT_GENOME121603	Human gut	MAG
GUT_GENOME121649	Human gut	MAG
GUT_GENOME121770	Human gut	MAG
GUT_GENOME121868	Human gut	MAG
GUT_GENOME121894	Human gut	MAG
GUT_GENOME121980	Human gut	MAG
GUT_GENOME122115	Human gut	MAG
GUT_GENOME122180	Human gut	MAG
GUT_GENOME122215	Human gut	MAG
GUT_GENOME122249	Human gut	MAG
GUT_GENOME123204	Human gut	MAG
GUT_GENOME125768	Human gut	MAG
GUT_GENOME126065	Human gut	MAG
GUT_GENOME126078	Human gut	MAG
GUT_GENOME126108	Human gut	MAG
GUT_GENOME126339	Human gut	MAG
GUT_GENOME126778	Human gut	MAG
GUT_GENOME126801	Human gut	MAG
GUT_GENOME126815	Human gut	MAG
GUT_GENOME126872	Human gut	MAG
GUT_GENOME126898	Human gut	MAG
GUT_GENOME127329	Human gut	MAG
GUT_GENOME127733	Human gut	MAG
GUT_GENOME127832	Human gut	MAG
GUT_GENOME128990	Human gut	MAG
GUT_GENOME129243	Human gut	MAG
GUT_GENOME129779	Human gut	MAG
GUT_GENOME129828	Human gut	MAG
GUT_GENOME129897	Human gut	MAG
GUT_GENOME129967	Human gut	MAG
GUT_GENOME129976	Human gut	MAG
GUT_GENOME130222	Human gut	MAG
GUT_GENOME130226	Human gut	MAG
GUT_GENOME130347	Human gut	MAG
GUT_GENOME130368	Human gut	MAG
GUT_GENOME130602	Human gut	MAG
GUT_GENOME130611	Human gut	MAG
GUT_GENOME130706	Human gut	MAG
GUT_GENOME130875	Human gut	MAG
GUT_GENOME131033	Human gut	MAG
GUT_GENOME132231	Human gut	MAG
GUT_GENOME132233	Human gut	MAG
GUT_GENOME132840	Human gut	MAG
GUT_GENOME133331	Human gut	MAG
GUT_GENOME134742	Human gut	MAG
GUT_GENOME134939	Human gut	MAG
GUT_GENOME135060	Human gut	MAG
GUT_GENOME135122	Human gut	MAG
GUT_GENOME135241	Human gut	MAG
GUT_GENOME135278	Human gut	MAG
GUT_GENOME135280	Human gut	MAG
GUT_GENOME135286	Human gut	MAG
GUT_GENOME135288	Human gut	MAG
GUT_GENOME135379	Human gut	MAG
GUT_GENOME135544	Human gut	MAG
GUT_GENOME136151	Human gut	MAG
GUT_GENOME136425	Human gut	MAG
GUT_GENOME136552	Human gut	MAG
GUT_GENOME136558	Human gut	MAG
GUT_GENOME136569	Human gut	MAG
GUT_GENOME137144	Human gut	MAG
GUT_GENOME137237	Human gut	MAG
GUT_GENOME137416	Human gut	MAG
GUT_GENOME137439	Human gut	MAG
GUT_GENOME137703	Human gut	MAG
GUT_GENOME137795	Human gut	MAG
GUT_GENOME137876	Human gut	MAG
GUT_GENOME137926	Human gut	MAG
GUT_GENOME138084	Human gut	MAG
GUT_GENOME138453	Human gut	MAG
GUT_GENOME138787	Human gut	MAG
GUT_GENOME138852	Human gut	MAG
[truncated: 43,457 more rows]

## Sheet: Table S2
Supplementary Table 2: List of 31977 LAB genomes.
Genome accession	GTDB taxonomy	NCBI taxonomy	Domain	Phylum	Class	Order	Family	Genus	Species	Genome type	Source	BGC number	Length (bp)	GC content (%)
1.00571e+06	d__Bacteria;p__Firmicutes;c__Bacilli;o__Lactobacillales;f__Streptococcaceae;g__Streptococcus;s__Streptococcus dysgalactiae	d__Bacteria;p__Firmicutes;c__Bacilli;o__Lactobacillales;f__Streptococcaceae;g__Streptococcus;s__Streptococcus dysgalactiae	d__Bacteria	p__Firmicutes	c__Bacilli	o__Lactobacillales	f__Streptococcaceae	g__Streptococcus	s__Streptococcus dysgalactiae	SAG	PATRIC	4	2122515	39.56
1.03518e+06	d__Bacteria;p__Firmicutes;c__Bacilli;o__Lactobacillales;f__Streptococcaceae;g__Streptococcus;s__Streptococcus constellatus	d__Bacteria;p__Firmicutes;c__Bacilli;o__Lactobacillales;f__Streptococcaceae;g__Streptococcus;s__Streptococcus constellatus	d__Bacteria	p__Firmicutes	c__Bacilli	o__Lactobacillales	f__Streptococcaceae	g__Streptococcus	s__Streptococcus constellatus	SAG	PATRIC	6	1963771	37.99
1.03741e+06	d__Bacteria;p__Firmicutes;c__Bacilli;o__Lactobacillales;f__Lactobacillaceae;g__Lactobacillus;s__Lactobacillus johnsonii	d__Bacteria;p__Firmicutes;c__Bacilli;o__Lactobacillales;f__Lactobacillaceae;g__Lactobacillus;s__Lactobacillus johnsonii	d__Bacteria	p__Firmicutes	c__Bacilli	o__Lactobacillales	f__Lactobacillaceae	g__Lactobacillus	s__Lactobacillus johnsonii	SAG	PATRIC	3	1882804	34.57
1.0424e+06	d__Bacteria;p__Firmicutes;c__Bacilli;o__Lactobacillales;f__Streptococcaceae;g__Streptococcus;s__Streptococcus thermophilus	d__Bacteria;p__Firmicutes;c__Bacilli;o__Lactobacillales;f__Streptococcaceae;g__Streptococcus;s__Streptococcus thermophilus	d__Bacteria	p__Firmicutes	c__Bacilli	o__Lactobacillales	f__Streptococcaceae	g__Streptococcus	s__Streptococcus thermophilus	SAG	PATRIC	6	1621848	39.11
1.04659e+06	d__Bacteria;p__Firmicutes;c__Bacilli;o__Lactobacillales;f__Lactobacillaceae;g__Leuconostoc;s__	NA	d__Bacteria	p__Firmicutes	c__Bacilli	o__Lactobacillales	f__Lactobacillaceae	g__Leuconostoc	s__	SAG	PATRIC	2	3234407	40.88
1.0466e+06	d__Bacteria;p__Firmicutes;c__Bacilli;o__Lactobacillales;f__Lactobacillaceae;g__Companilactobacillus;s__Companilactobacillus versmoldensis	d__Bacteria;p__Firmicutes;c__Bacilli;o__Lactobacillales;f__Lactobacillaceae;g__Lactobacillus;s__Lactobacillus versmoldensis	d__Bacteria	p__Firmicutes	c__Bacilli	o__Lactobacillales	f__Lactobacillaceae	g__Companilactobacillus	s__Companilactobacillus versmoldensis	SAG	PATRIC	0	2398051	38.25
1.05165e+06	d__Bacteria;p__Firmicutes;c__Bacilli;o__Lactobacillales;f__Lactobacillaceae;g__Lacticaseibacillus;s__Lacticaseibacillus paracasei	d__Bacteria;p__Firmicutes;c__Bacilli;o__Lactobacillales;f__Lactobacillaceae;g__Lactobacillus;s__	d__Bacteria	p__Firmicutes	c__Bacilli	o__Lactobacillales	f__Lactobacillaceae	g__Lacticaseibacillus	s__Lacticaseibacillus paracasei	SAG	PATRIC	2	2885619	46.4
1.05165e+06	d__Bacteria;p__Firmicutes;c__Bacilli;o__Lactobacillales;f__Lactobacillaceae;g__Lacticaseibacillus;s__Lacticaseibacillus paracasei	d__Bacteria;p__Firmicutes;c__Bacilli;o__Lactobacillales;f__Lactobacillaceae;g__Lactobacillus;s__	d__Bacteria	p__Firmicutes	c__Bacilli	o__Lactobacillales	f__Lactobacillaceae	g__Lacticaseibacillus	s__Lacticaseibacillus paracasei	SAG	PATRIC	2	3215878	46.19
1.05165e+06	d__Bacteria;p__Firmicutes;c__Bacilli;o__Lactobacillales;f__Lactobacillaceae;g__Lacticaseibacillus;s__Lacticaseibacillus paracasei	d__Bacteria;p__Firmicutes;c__Bacilli;o__Lactobacillales;f__Lactobacillaceae;g__Lactobacillus;s__	d__Bacteria	p__Firmicutes	c__Bacilli	o__Lactobacillales	f__Lactobacillaceae	g__Lacticaseibacillus	s__Lacticaseibacillus paracasei	SAG	PATRIC	1	3011496	46.36
1.05165e+06	d__Bacteria;p__Firmicutes;c__Bacilli;o__Lactobacillales;f__Lactobacillaceae;g__Lacticaseibacillus;s__Lacticaseibacillus paracasei	d__Bacteria;p__Firmicutes;c__Bacilli;o__Lactobacillales;f__Lactobacillaceae;g__Lactobacillus;s__	d__Bacteria	p__Firmicutes	c__Bacilli	o__Lactobacillales	f__Lactobacillaceae	g__Lacticaseibacillus	s__Lacticaseibacillus paracasei	SAG	PATRIC	3	3036548	46.27
1.05165e+06	d__Bacteria;p__Firmicutes;c__Bacilli;o__Lactobacillales;f__Lactobacillaceae;g__Lacticaseibacillus;s__Lacticaseibacillus paracasei	d__Bacteria;p__Firmicutes;c__Bacilli;o__Lactobacillales;f__Lactobacillaceae;g__Lactobacillus;s__	d__Bacteria	p__Firmicutes	c__Bacilli	o__Lactobacillales	f__Lactobacillaceae	g__Lacticaseibacillus	s__Lacticaseibacillus paracasei	SAG	PATRIC	3	3009957	46.23
1.05166e+06	d__Bacteria;p__Firmicutes;c__Bacilli;o__Lactobacillales;f__Lactobacillaceae;g__Lacticaseibacillus;s__Lacticaseibacillus paracasei	d__Bacteria;p__Firmicutes;c__Bacilli;o__Lactobacillales;f__Lactobacillaceae;g__Lactobacillus;s__	d__Bacteria	p__Firmicutes	c__Bacilli	o__Lactobacillales	f__Lactobacillaceae	g__Lacticaseibacillus	s__Lacticaseibacillus paracasei	SAG	PATRIC	2	2865538	46.38
1.05446e+06	d__Bacteria;p__Firmicutes;c__Bacilli;o__Lactobacillales;f__Streptococcaceae;g__Streptococcus;s__Streptococcus pseudopneumoniae	d__Bacteria;p__Firmicutes;c__Bacilli;o__Lactobacillales;f__Streptococcaceae;g__Streptococcus;s__	d__Bacteria	p__Firmicutes	c__Bacilli	o__Lactobacillales	f__Streptococcaceae	g__Streptococcus	s__Streptococcus pseudopneumoniae	SAG	PATRIC	10	2190731	39.79
1.0714e+06	d__Bacteria;p__Firmicutes;c__Bacilli;o__Lactobacillales;f__Lactobacillaceae;g__Lentilactobacillus;s__Lentilactobacillus buchneri	d__Bacteria;p__Firmicutes;c__Bacilli;o__Lactobacillales;f__Lactobacillaceae;g__Lactobacillus;s__Lactobacillus buchneri	d__Bacteria	p__Firmicutes	c__Bacilli	o__Lactobacillales	f__Lactobacillaceae	g__Lentilactobacillus	s__Lentilactobacillus buchneri	SAG	PATRIC	1	2557037	44.22
1.07407e+06	d__Bacteria;p__Firmicutes;c__Bacilli;o__Lactobacillales;f__Streptococcaceae;g__Streptococcus;s__Streptococcus downei	d__Bacteria;p__Firmicutes;c__Bacilli;o__Lactobacillales;f__Streptococcaceae;g__Streptococcus;s__Streptococcus sobrinus	d__Bacteria	p__Firmicutes	c__Bacilli	o__Lactobacillales	f__Streptococcaceae	g__Streptococcus	s__Streptococcus downei	SAG	PATRIC	9	2033167	43.64
1.07407e+06	d__Bacteria;p__Firmicutes;c__Bacilli;o__Lactobacillales;f__Streptococcaceae;g__Streptococcus;s__Streptococcus sobrinus	d__Bacteria;p__Firmicutes;c__Bacilli;o__Lactobacillales;f__Streptococcaceae;g__Streptococcus;s__Streptococcus sobrinus	d__Bacteria	p__Firmicutes	c__Bacilli	o__Lactobacillales	f__Streptococcaceae	g__Streptococcus	s__Streptococcus sobrinus	SAG	PATRIC	5	2074680	43.47
1.07409e+06	d__Bacteria;p__Firmicutes;c__Bacilli;o__Lactobacillales;f__Streptococcaceae;g__Streptococcus;s__Streptococcus sobrinus	d__Bacteria;p__Firmicutes;c__Bacilli;o__Lactobacillales;f__Streptococcaceae;g__Streptococcus;s__Streptococcus sobrinus	d__Bacteria	p__Firmicutes	c__Bacilli	o__Lactobacillales	f__Streptococcaceae	g__Streptococcus	s__Streptococcus sobrinus	SAG	PATRIC	6	2059486	43.54
1.07412e+06	d__Bacteria;p__Firmicutes;c__Bacilli;o__Lactobacillales;f__Streptococcaceae;g__Streptococcus;s__Streptococcus mutans	d__Bacteria;p__Firmicutes;c__Bacilli;o__Lactobacillales;f__Streptococcaceae;g__Streptococcus;s__Streptococcus mutans	d__Bacteria	p__Firmicutes	c__Bacilli	o__Lactobacillales	f__Streptococcaceae	g__Streptococcus	s__Streptococcus mutans	SAG	PATRIC	10	1877792	36.83
1.07414e+06	d__Bacteria;p__Firmicutes;c__Bacilli;o__Lactobacillales;f__Streptococcaceae;g__Streptococcus;s__Streptococcus sobrinus	d__Bacteria;p__Firmicutes;c__Bacilli;o__Lactobacillales;f__Streptococcaceae;g__Streptococcus;s__Streptococcus sobrinus	d__Bacteria	p__Firmicutes	c__Bacilli	o__Lactobacillales	f__Streptococcaceae	g__Streptococcus	s__Streptococcus sobrinus	SAG	PATRIC	5	2122760	43.44
1.07415e+06	d__Bacteria;p__Firmicutes;c__Bacilli;o__Lactobacillales;f__Streptococcaceae;g__Streptococcus;s__Streptococcus sobrinus	d__Bacteria;p__Firmicutes;c__Bacilli;o__Lactobacillales;f__Streptococcaceae;g__Streptococcus;s__Streptococcus sobrinus	d__Bacteria	p__Firmicutes	c__Bacilli	o__Lactobacillales	f__Streptococcaceae	g__Streptococcus	s__Streptococcus sobrinus	SAG	PATRIC	6	2082988	43.51
1.07415e+06	d__Bacteria;p__Firmicutes;c__Bacilli;o__Lactobacillales;f__Streptococcaceae;g__Streptococcus;s__Streptococcus sobrinus	d__Bacteria;p__Firmicutes;c__Bacilli;o__Lactobacillales;f__Streptococcaceae;g__Streptococcus;s__Streptococcus sobrinus	d__Bacteria	p__Firmicutes	c__Bacilli	o__Lactobacillales	f__Streptococcaceae	g__Streptococcus	s__Streptococcus sobrinus	SAG	PATRIC	6	2081045	43.48
1.07447e+06	d__Bacteria;p__Firmicutes;c__Bacilli;o__Lactobacillales;f__Lactobacillaceae;g__Companilactobacillus;s__Companilactobacillus heilongjiangensis	d__Bacteria;p__Firmicutes;c__Bacilli;o__Lactobacillales;f__Lactobacillaceae;g__Lactobacillus;s__Lactobacillus heilongjiangensis	d__Bacteria	p__Firmicutes	c__Bacilli	o__Lactobacillales	f__Lactobacillaceae	g__Companilactobacillus	s__Companilactobacillus heilongjiangensis	SAG	PATRIC	0	2734063	37.41
1.09767e+06	d__Bacteria;p__Firmicutes;c__Bacilli;o__Lactobacillales;f__Streptococcaceae;g__Streptococcus;s__Streptococcus agalactiae	d__Bacteria;p__Firmicutes;c__Bacilli;o__Lactobacillales;f__Streptococcaceae;g__Streptococcus;s__Streptococcus agalactiae	d__Bacteria	p__Firmicutes	c__Bacilli	o__Lactobacillales	f__Streptococcaceae	g__Streptococcus	s__Streptococcus agalactiae	SAG	PATRIC	3	1805303	35.31
109790	d__Bacteria;p__Firmicutes;c__Bacilli;o__Lactobacillales;f__Lactobacillaceae;g__Lactobacillus;s__Lactobacillus jensenii	d__Bacteria;p__Firmicutes;c__Bacilli;o__Lactobacillales;f__Lactobacillaceae;g__Lactobacillus;s__Lactobacillus jensenii	d__Bacteria	p__Firmicutes	c__Bacilli	o__Lactobacillales	f__Lactobacillaceae	g__Lactobacillus	s__Lactobacillus jensenii	SAG	PATRIC	0	1657936	34.14
109790	d__Bacteria;p__Firmicutes;c__Bacilli;o__Lactobacillales;f__Lactobacillaceae;g__Lactobacillus;s__Lactobacillus jensenii	d__Bacteria;p__Firmicutes;c__Bacilli;o__Lactobacillales;f__Lactobacillaceae;g__Lactobacillus;s__Lactobacillus jensenii	d__Bacteria	p__Firmicutes	c__Bacilli	o__Lactobacillales	f__Lactobacillaceae	g__Lactobacillus	s__Lactobacillus jensenii	SAG	PATRIC	0	1616563	34.29
109790	d__Bacteria;p__Firmicutes;c__Bacilli;o__Lactobacillales;f__Lactobacillaceae;g__Lactobacillus;s__Lactobacillus jensenii	d__Bacteria;p__Firmicutes;c__Bacilli;o__Lactobacillales;f__Lactobacillaceae;g__Lactobacillus;s__Lactobacillus jensenii	d__Bacteria	p__Firmicutes	c__Bacilli	o__Lactobacillales	f__Lactobacillaceae	g__Lactobacillus	s__Lactobacillus jensenii	SAG	PATRIC	0	1517837	34.93
109790	d__Bacteria;p__Firmicutes;c__Bacilli;o__Lactobacillales;f__Lactobacillaceae;g__Lactobacillus;s__Lactobacillus mulieris	d__Bacteria;p__Firmicutes;c__Bacilli;o__Lactobacillales;f__Lactobacillaceae;g__Lactobacillus;s__Lactobacillus jensenii	d__Bacteria	p__Firmicutes	c__Bacilli	o__Lactobacillales	f__Lactobacillaceae	g__Lactobacillus	s__Lactobacillus mulieris	SAG	PATRIC	0	1335500	34.56
109790	d__Bacteria;p__Firmicutes;c__Bacilli;o__Lactobacillales;f__Lactobacillaceae;g__Lactobacillus;s__Lactobacillus mulieris	d__Bacteria;p__Firmicutes;c__Bacilli;o__Lactobacillales;f__Lactobacillaceae;g__Lactobacillus;s__Lactobacillus jensenii	d__Bacteria	p__Firmicutes	c__Bacilli	o__Lactobacillales	f__Lactobacillaceae	g__Lactobacillus	s__Lactobacillus mulieris	SAG	PATRIC	0	1632711	34.17
109790	d__Bacteria;p__Firmicutes;c__Bacilli;o__Lactobacillales;f__Lactobacillaceae;g__Lactobacillus;s__Lactobacillus mulieris	d__Bacteria;p__Firmicutes;c__Bacilli;o__Lactobacillales;f__Lactobacillaceae;g__Lactobacillus;s__Lactobacillus jensenii	d__Bacteria	p__Firmicutes	c__Bacilli	o__Lactobacillales	f__Lactobacillaceae	g__Lactobacillus	s__Lactobacillus mulieris	SAG	PATRIC	0	1650116	34.17
109790	d__Bacteria;p__Firmicutes;c__Bacilli;o__Lactobacillales;f__Lactobacillaceae;g__Lactobacillus;s__Lactobacillus jensenii	d__Bacteria;p__Firmicutes;c__Bacilli;o__Lactobacillales;f__Lactobacillaceae;g__Lactobacillus;s__Lactobacillus jensenii	d__Bacteria	p__Firmicutes	c__Bacilli	o__Lactobacillales	f__Lactobacillaceae	g__Lactobacillus	s__Lactobacillus jensenii	SAG	PATRIC	1	1681537	34.35
1.11794e+06	d__Bacteria;p__Firmicutes;c__Bacilli;o__Lactobacillales;f__Streptococcaceae;g__Lactococcus;s__Lactococcus lactis	d__Bacteria;p__Firmicutes;c__Bacilli;o__Lactobacillales;f__Streptococcaceae;g__Lactococcus;s__Lactococcus lactis	d__Bacteria	p__Firmicutes	c__Bacilli	o__Lactobacillales	f__Streptococcaceae	g__Lactococcus	s__Lactococcus lactis	SAG	PATRIC	5	2808719	35
1.12215e+06	d__Bacteria;p__Firmicutes;c__Bacilli;o__Lactobacillales;f__Streptococcaceae;g__Lactococcus_A;s__Lactococcus_A chungangensis	d__Bacteria;p__Firmicutes;c__Bacilli;o__Lactobacillales;f__Streptococcaceae;g__Lactococcus;s__Lactococcus chungangensis	d__Bacteria	p__Firmicutes	c__Bacilli	o__Lactobacillales	f__Streptococcaceae	g__Lactococcus_A	s__Lactococcus_A chungangensis	SAG	PATRIC	3	2243208	38.67
1.1308e+06	d__Bacteria;p__Firmicutes;c__Bacilli;o__Lactobacillales;f__Lactobacillaceae;g__Limosilactobacillus;s__Limosilactobacillus mucosae	d__Bacteria;p__Firmicutes;c__Bacilli;o__Lactobacillales;f__Lactobacillaceae;g__Lactobacillus;s__Lactobacillus mucosae	d__Bacteria	p__Firmicutes	c__Bacilli	o__Lactobacillales	f__Lactobacillaceae	g__Limosilactobacillus	s__Limosilactobacillus mucosae	SAG	PATRIC	0	2213697	45.87
1.1308e+06	d__Bacteria;p__Firmicutes;c__Bacilli;o__Lactobacillales;f__Streptococcaceae;g__Streptococcus;s__Streptococcus pneumoniae	d__Bacteria;p__Firmicutes;c__Bacilli;o__Lactobacillales;f__Streptococcaceae;g__Streptococcus;s__Streptococcus pneumoniae	d__Bacteria	p__Firmicutes	c__Bacilli	o__Lactobacillales	f__Streptococcaceae	g__Streptococcus	s__Streptococcus pneumoniae	SAG	PATRIC	5	2145902	39.74
1.13385e+06	d__Bacteria;p__Firmicutes;c__Bacilli;o__Lactobacillales;f__Lactobacillaceae;g__Liquorilactobacillus;s__Liquorilactobacillus vini	d__Bacteria;p__Firmicutes;c__Bacilli;o__Lactobacillales;f__Lactobacillaceae;g__Liquorilactobacillus;s__Liquorilactobacillus vini	d__Bacteria	p__Firmicutes	c__Bacilli	o__Lactobacillales	f__Lactobacillaceae	g__Liquorilactobacillus	s__Liquorilactobacillus vini	SAG	PATRIC	0	2273192	37.74
1.13479e+06	d__Bacteria;p__Firmicutes;c__Bacilli;o__Lactobacillales;f__Enterococcaceae;g__Enterococcus;s__Enterococcus faecalis	d__Bacteria;p__Firmicutes;c__Bacilli;o__Lactobacillales;f__Enterococcaceae;g__Enterococcus;s__Enterococcus faecalis	d__Bacteria	p__Firmicutes	c__Bacilli	o__Lactobacillales	f__Enterococcaceae	g__Enterococcus	s__Enterococcus faecalis	SAG	PATRIC	3	3091911	37.33
1.13479e+06	d__Bacteria;p__Firmicutes;c__Bacilli;o__Lactobacillales;f__Enterococcaceae;g__Enterococcus;s__Enterococcus faecalis	d__Bacteria;p__Firmicutes;c__Bacilli;o__Lactobacillales;f__Enterococcaceae;g__Enterococcus;s__Enterococcus faecalis	d__Bacteria	p__Firmicutes	c__Bacilli	o__Lactobacillales	f__Enterococcaceae	g__Enterococcus	s__Enterococcus faecalis	SAG	PATRIC	2	3097700	37.31
1.1348e+06	d__Bacteria;p__Firmicutes;c__Bacilli;o__Lactobacillales;f__Enterococcaceae;g__Enterococcus;s__Enterococcus faecalis	d__Bacteria;p__Firmicutes;c__Bacilli;o__Lactobacillales;f__Enterococcaceae;g__Enterococcus;s__Enterococcus faecalis	d__Bacteria	p__Firmicutes	c__Bacilli	o__Lactobacillales	f__Enterococcaceae	g__Enterococcus	s__Enterococcus faecalis	SAG	PATRIC	2	3141716	37.3
1.1348e+06	d__Bacteria;p__Firmicutes;c__Bacilli;o__Lactobacillales;f__Enterococcaceae;g__Enterococcus;s__Enterococcus faecalis	d__Bacteria;p__Firmicutes;c__Bacilli;o__Lactobacillales;f__Enterococcaceae;g__Enterococcus;s__Enterococcus faecalis	d__Bacteria	p__Firmicutes	c__Bacilli	o__Lactobacillales	f__Enterococcaceae	g__Enterococcus	s__Enterococcus faecalis	SAG	PATRIC	3	3139160	37.27
1.1348e+06	d__Bacteria;p__Firmicutes;c__Bacilli;o__Lactobacillales;f__Enterococcaceae;g__Enterococcus;s__Enterococcus faecalis	d__Bacteria;p__Firmicutes;c__Bacilli;o__Lactobacillales;f__Enterococcaceae;g__Enterococcus;s__Enterococcus faecalis	d__Bacteria	p__Firmicutes	c__Bacilli	o__Lactobacillales	f__Enterococcaceae	g__Enterococcus	s__Enterococcus faecalis	SAG	PATRIC	3	3133649	37.29
1.1348e+06	d__Bacteria;p__Firmicutes;c__Bacilli;o__Lactobacillales;f__Enterococcaceae;g__Enterococcus;s__Enterococcus faecalis	d__Bacteria;p__Firmicutes;c__Bacilli;o__Lactobacillales;f__Enterococcaceae;g__Enterococcus;s__Enterococcus faecalis	d__Bacteria	p__Firmicutes	c__Bacilli	o__Lactobacillales	f__Enterococcaceae	g__Enterococcus	s__Enterococcus faecalis	SAG	PATRIC	2	3102981	37.31
1.13481e+06	d__Bacteria;p__Firmicutes;c__Bacilli;o__Lactobacillales;f__Enterococcaceae;g__Enterococcus_B;s__Enterococcus_B faecium	d__Bacteria;p__Firmicutes;c__Bacilli;o__Lactobacillales;f__Enterococcaceae;g__Enterococcus;s__Enterococcus faecium	d__Bacteria	p__Firmicutes	c__Bacilli	o__Lactobacillales	f__Enterococcaceae	g__Enterococcus_B	s__Enterococcus_B faecium	SAG	PATRIC	3	2860164	37.69
1.13482e+06	d__Bacteria;p__Firmicutes;c__Bacilli;o__Lactobacillales;f__Enterococcaceae;g__Enterococcus_B;s__Enterococcus_B faecium	d__Bacteria;p__Firmicutes;c__Bacilli;o__Lactobacillales;f__Enterococcaceae;g__Enterococcus;s__Enterococcus faecium	d__Bacteria	p__Firmicutes	c__Bacilli	o__Lactobacillales	f__Enterococcaceae	g__Enterococcus_B	s__Enterococcus_B faecium	SAG	PATRIC	4	2732008	37.89
1.13482e+06	d__Bacteria;p__Firmicutes;c__Bacilli;o__Lactobacillales;f__Enterococcaceae;g__Enterococcus_B;s__Enterococcus_B faecium	d__Bacteria;p__Firmicutes;c__Bacilli;o__Lactobacillales;f__Enterococcaceae;g__Enterococcus;s__Enterococcus faecium	d__Bacteria	p__Firmicutes	c__Bacilli	o__Lactobacillales	f__Enterococcaceae	g__Enterococcus_B	s__Enterococcus_B faecium	SAG	PATRIC	3	2889316	37.78
1.13482e+06	d__Bacteria;p__Firmicutes;c__Bacilli;o__Lactobacillales;f__Enterococcaceae;g__Enterococcus_B;s__Enterococcus_B faecium	d__Bacteria;p__Firmicutes;c__Bacilli;o__Lactobacillales;f__Enterococcaceae;g__Enterococcus;s__Enterococcus faecium	d__Bacteria	p__Firmicutes	c__Bacilli	o__Lactobacillales	f__Enterococcaceae	g__Enterococcus_B	s__Enterococcus_B faecium	SAG	PATRIC	4	2903773	37.75
1.13482e+06	d__Bacteria;p__Firmicutes;c__Bacilli;o__Lactobacillales;f__Enterococcaceae;g__Enterococcus_B;s__Enterococcus_B faecium	d__Bacteria;p__Firmicutes;c__Bacilli;o__Lactobacillales;f__Enterococcaceae;g__Enterococcus;s__Enterococcus faecium	d__Bacteria	p__Firmicutes	c__Bacilli	o__Lactobacillales	f__Enterococcaceae	g__Enterococcus_B	s__Enterococcus_B faecium	SAG	PATRIC	4	2867032	37.75
1.13482e+06	d__Bacteria;p__Firmicutes;c__Bacilli;o__Lactobacillales;f__Enterococcaceae;g__Enterococcus_B;s__Enterococcus_B faecium	d__Bacteria;p__Firmicutes;c__Bacilli;o__Lactobacillales;f__Enterococcaceae;g__Enterococcus;s__Enterococcus faecium	d__Bacteria	p__Firmicutes	c__Bacilli	o__Lactobacillales	f__Enterococcaceae	g__Enterococcus_B	s__Enterococcus_B faecium	SAG	PATRIC	3	2910117	37.73
1.13482e+06	d__Bacteria;p__Firmicutes;c__Bacilli;o__Lactobacillales;f__Enterococcaceae;g__Enterococcus_B;s__Enterococcus_B faecium	d__Bacteria;p__Firmicutes;c__Bacilli;o__Lactobacillales;f__Enterococcaceae;g__Enterococcus;s__Enterococcus faecium	d__Bacteria	p__Firmicutes	c__Bacilli	o__Lactobacillales	f__Enterococcaceae	g__Enterococcus_B	s__Enterococcus_B faecium	SAG	PATRIC	4	2798511	37.8
1.13482e+06	d__Bacteria;p__Firmicutes;c__Bacilli;o__Lactobacillales;f__Enterococcaceae;g__Enterococcus_B;s__Enterococcus_B faecium	d__Bacteria;p__Firmicutes;c__Bacilli;o__Lactobacillales;f__Enterococcaceae;g__Enterococcus;s__Enterococcus faecium	d__Bacteria	p__Firmicutes	c__Bacilli	o__Lactobacillales	f__Enterococcaceae	g__Enterococcus_B	s__Enterococcus_B faecium	SAG	PATRIC	4	2905053	37.79
1.13482e+06	d__Bacteria;p__Firmicutes;c__Bacilli;o__Lactobacillales;f__Enterococcaceae;g__Enterococcus_B;s__Enterococcus_B faecium	d__Bacteria;p__Firmicutes;c__Bacilli;o__Lactobacillales;f__Enterococcaceae;g__Enterococcus;s__Enterococcus faecium	d__Bacteria	p__Firmicutes	c__Bacilli	o__Lactobacillales	f__Enterococcaceae	g__Enterococcus_B	s__Enterococcus_B faecium	SAG	PATRIC	4	2988218	37.74
1.13482e+06	d__Bacteria;p__Firmicutes;c__Bacilli;o__Lactobacillales;f__Enterococcaceae;g__Enterococcus_B;s__Enterococcus_B faecium	d__Bacteria;p__Firmicutes;c__Bacilli;o__Lactobacillales;f__Enterococcaceae;g__Enterococcus;s__Enterococcus faecium	d__Bacteria	p__Firmicutes	c__Bacilli	o__Lactobacillales	f__Enterococcaceae	g__Enterococcus_B	s__Enterococcus_B faecium	SAG	PATRIC	3	3045311	38
1.13483e+06	d__Bacteria;p__Firmicutes;c__Bacilli;o__Lactobacillales;f__Enterococcaceae;g__Enterococcus_B;s__Enterococcus_B faecium	d__Bacteria;p__Firmicutes;c__Bacilli;o__Lactobacillales;f__Enterococcaceae;g__Enterococcus;s__Enterococcus faecium	d__Bacteria	p__Firmicutes	c__Bacilli	o__Lactobacillales	f__Enterococcaceae	g__Enterococcus_B	s__Enterococcus_B faecium	SAG	PATRIC	4	2978675	37.64
1.13483e+06	d__Bacteria;p__Firmicutes;c__Bacilli;o__Lactobacillales;f__Enterococcaceae;g__Enterococcus_B;s__Enterococcus_B faecium	d__Bacteria;p__Firmicutes;c__Bacilli;o__Lactobacillales;f__Enterococcaceae;g__Enterococcus;s__Enterococcus faecium	d__Bacteria	p__Firmicutes	c__Bacilli	o__Lactobacillales	f__Enterococcaceae	g__Enterococcus_B	s__Enterococcus_B faecium	SAG	PATRIC	4	2754598	37.84
1.13483e+06	d__Bacteria;p__Firmicutes;c__Bacilli;o__Lactobacillales;f__Enterococcaceae;g__Enterococcus_B;s__Enterococcus_B faecium	d__Bacteria;p__Firmicutes;c__Bacilli;o__Lactobacillales;f__Enterococcaceae;g__Enterococcus;s__Enterococcus faecium	d__Bacteria	p__Firmicutes	c__Bacilli	o__Lactobacillales	f__Enterococcaceae	g__Enterococcus_B	s__Enterococcus_B faecium	SAG	PATRIC	4	2989195	37.65
1.13483e+06	d__Bacteria;p__Firmicutes;c__Bacilli;o__Lactobacillales;f__Enterococcaceae;g__Enterococcus_B;s__Enterococcus_B faecium	d__Bacteria;p__Firmicutes;c__Bacilli;o__Lactobacillales;f__Enterococcaceae;g__Enterococcus;s__Enterococcus faecium	d__Bacteria	p__Firmicutes	c__Bacilli	o__Lactobacillales	f__Enterococcaceae	g__Enterococcus_B	s__Enterococcus_B faecium	SAG	PATRIC	4	2898194	37.73
1.13483e+06	d__Bacteria;p__Firmicutes;c__Bacilli;o__Lactobacillales;f__Enterococcaceae;g__Enterococcus_B;s__Enterococcus_B faecium	d__Bacteria;p__Firmicutes;c__Bacilli;o__Lactobacillales;f__Enterococcaceae;g__Enterococcus;s__Enterococcus faecium	d__Bacteria	p__Firmicutes	c__Bacilli	o__Lactobacillales	f__Enterococcaceae	g__Enterococcus_B	s__Enterococcus_B faecium	SAG	PATRIC	4	2989933	37.58
1.13483e+06	d__Bacteria;p__Firmicutes;c__Bacilli;o__Lactobacillales;f__Enterococcaceae;g__Enterococcus_B;s__Enterococcus_B faecium	d__Bacteria;p__Firmicutes;c__Bacilli;o__Lactobacillales;f__Enterococcaceae;g__Enterococcus;s__Enterococcus faecium	d__Bacteria	p__Firmicutes	c__Bacilli	o__Lactobacillales	f__Enterococcaceae	g__Enterococcus_B	s__Enterococcus_B faecium	SAG	PATRIC	4	2982468	37.68
1.13484e+06	d__Bacteria;p__Firmicutes;c__Bacilli;o__Lactobacillales;f__Enterococcaceae;g__Enterococcus_B;s__Enterococcus_B faecium	d__Bacteria;p__Firmicutes;c__Bacilli;o__Lactobacillales;f__Enterococcaceae;g__Enterococcus;s__Enterococcus faecium	d__Bacteria	p__Firmicutes	c__Bacilli	o__Lactobacillales	f__Enterococcaceae	g__Enterococcus_B	s__Enterococcus_B faecium	SAG	PATRIC	4	2983728	37.68
1.13484e+06	d__Bacteria;p__Firmicutes;c__Bacilli;o__Lactobacillales;f__Enterococcaceae;g__Enterococcus_B;s__Enterococcus_B faecium	d__Bacteria;p__Firmicutes;c__Bacilli;o__Lactobacillales;f__Enterococcaceae;g__Enterococcus;s__Enterococcus faecium	d__Bacteria	p__Firmicutes	c__Bacilli	o__Lactobacillales	f__Enterococcaceae	g__Enterococcus_B	s__Enterococcus_B faecium	SAG	PATRIC	3	2866557	37.75
1.13882e+06	d__Bacteria;p__Firmicutes;c__Bacilli;o__Lactobacillales;f__Lactobacillaceae;g__Lentilactobacillus;s__Lentilactobacillus curieae_A	d__Bacteria;p__Firmicutes;c__Bacilli;o__Lactobacillales;f__Lactobacillaceae;g__Lactobacillus;s__Lactobacillus curieae	d__Bacteria	p__Firmicutes	c__Bacilli	o__Lactobacillales	f__Lactobacillaceae	g__Lentilactobacillus	s__Lentilactobacillus curieae_A	SAG	PATRIC	0	1971719	37.87
1.13882e+06	d__Bacteria;p__Firmicutes;c__Bacilli;o__Lactobacillales;f__Lactobacillaceae;g__Lentilactobacillus;s__Lentilactobacillus curieae	d__Bacteria;p__Firmicutes;c__Bacilli;o__Lactobacillales;f__Lactobacillaceae;g__Lactobacillus;s__Lactobacillus curieae	d__Bacteria	p__Firmicutes	c__Bacilli	o__Lactobacillales	f__Lactobacillaceae	g__Lentilactobacillus	s__Lentilactobacillus curieae	SAG	PATRIC	1	2185962	39.62
1.13894e+06	d__Bacteria;p__Firmicutes;c__Bacilli;o__Lactobacillales;f__Enterococcaceae;g__Enterococcus_B;s__Enterococcus_B faecium	d__Bacteria;p__Firmicutes;c__Bacilli;o__Lactobacillales;f__Enterococcaceae;g__Enterococcus;s__Enterococcus faecium	d__Bacteria	p__Firmicutes	c__Bacilli	o__Lactobacillales	f__Enterococcaceae	g__Enterococcus_B	s__Enterococcus_B faecium	SAG	PATRIC	4	3015320	37.74
1.13922e+06	d__Bacteria;p__Firmicutes;c__Bacilli;o__Lactobacillales;f__Enterococcaceae;g__Enterococcus_C;s__Enterococcus_C dispar	d__Bacteria;p__Firmicutes;c__Bacilli;o__Lactobacillales;f__Enterococcaceae;g__Enterococcus;s__Enterococcus dispar	d__Bacteria	p__Firmicutes	c__Bacilli	o__Lactobacillales	f__Enterococcaceae	g__Enterococcus_C	s__Enterococcus_C dispar	SAG	PATRIC	0	2812918	37.17
1.15478e+06	d__Bacteria;p__Firmicutes;c__Bacilli;o__Lactobacillales;f__Streptococcaceae;g__Streptococcus;s__Streptococcus agalactiae	d__Bacteria;p__Firmicutes;c__Bacilli;o__Lactobacillales;f__Streptococcaceae;g__Streptococcus;s__Streptococcus agalactiae	d__Bacteria	p__Firmicutes	c__Bacilli	o__Lactobacillales	f__Streptococcaceae	g__Streptococcus	s__Streptococcus agalactiae	SAG	PATRIC	3	2462100	35.89
1.15482e+06	d__Bacteria;p__Firmicutes;c__Bacilli;o__Lactobacillales;f__Streptococcaceae;g__Streptococcus;s__Streptococcus agalactiae	d__Bacteria;p__Firmicutes;c__Bacilli;o__Lactobacillales;f__Streptococcaceae;g__Streptococcus;s__Streptococcus agalactiae	d__Bacteria	p__Firmicutes	c__Bacilli	o__Lactobacillales	f__Streptococcaceae	g__Streptococcus	s__Streptococcus agalactiae	SAG	PATRIC	2	2009538	35.19
1.15486e+06	d__Bacteria;p__Firmicutes;c__Bacilli;o__Lactobacillales;f__Streptococcaceae;g__Streptococcus;s__Streptococcus agalactiae	d__Bacteria;p__Firmicutes;c__Bacilli;o__Lactobacillales;f__Streptococcaceae;g__Streptococcus;s__Streptococcus agalactiae	d__Bacteria	p__Firmicutes	c__Bacilli	o__Lactobacillales	f__Streptococcaceae	g__Streptococcus	s__Streptococcus agalactiae	SAG	PATRIC	3	2204232	35.3
1.15921e+06	d__Bacteria;p__Firmicutes;c__Bacilli;o__Lactobacillales;f__Streptococcaceae;g__Streptococcus;s__Streptococcus pneumoniae	d__Bacteria;p__Firmicutes;c__Bacilli;o__Lactobacillales;f__Streptococcaceae;g__Streptococcus;s__Streptococcus pneumoniae	d__Bacteria	p__Firmicutes	c__Bacilli	o__Lactobacillales	f__Streptococcaceae	g__Streptococcus	s__Streptococcus pneumoniae	SAG	PATRIC	6	2045574	39.75
1.15921e+06	d__Bacteria;p__Firmicutes;c__Bacilli;o__Lactobacillales;f__Streptococcaceae;g__Streptococcus;s__Streptococcus pneumoniae	d__Bacteria;p__Firmicutes;c__Bacilli;o__Lactobacillales;f__Streptococcaceae;g__Streptococcus;s__Streptococcus pneumoniae	d__Bacteria	p__Firmicutes	c__Bacilli	o__Lactobacillales	f__Streptococcaceae	g__Streptococcus	s__Streptococcus pneumoniae	SAG	PATRIC	5	2151622	39.66
1.15921e+06	d__Bacteria;p__Firmicutes;c__Bacilli;o__Lactobacillales;f__Streptococcaceae;g__Streptococcus;s__Streptococcus pneumoniae	d__Bacteria;p__Firmicutes;c__Bacilli;o__Lactobacillales;f__Streptococcaceae;g__Streptococcus;s__Streptococcus pneumoniae	d__Bacteria	p__Firmicutes	c__Bacilli	o__Lactobacillales	f__Streptococcaceae	g__Streptococcus	s__Streptococcus pneumoniae	SAG	PATRIC	8	2115247	39.77
1.18533e+06	d__Bacteria;p__Firmicutes;c__Bacilli;o__Lactobacillales;f__Lactobacillaceae;g__Loigolactobacillus;s__Loigolactobacillus coryniformis	d__Bacteria;p__Firmicutes;c__Bacilli;o__Lactobacillales;f__Lactobacillaceae;g__Lactobacillus;s__Lactobacillus coryniformis	d__Bacteria	p__Firmicutes	c__Bacilli	o__Lactobacillales	f__Lactobacillaceae	g__Loigolactobacillus	s__Loigolactobacillus coryniformis	SAG	PATRIC	0	2842941	42.83
119206	d__Bacteria;p__Firmicutes;c__Bacilli;o__Lactobacillales;f__Aerococcaceae;g__Aerococcus;s__Aerococcus sp001813115	d__Bacteria;p__Firmicutes;c__Bacilli;o__Lactobacillales;f__Aerococcaceae;g__Aerococcus;s__	d__Bacteria	p__Firmicutes	c__Bacilli	o__Lactobacillales	f__Aerococcaceae	g__Aerococcus	s__Aerococcus sp001813115	SAG	PATRIC	0	2138252	47.45
119206	d__Bacteria;p__Firmicutes;c__Bacilli;o__Lactobacillales;f__Aerococcaceae;g__Aerococcus;s__	NA	d__Bacteria	p__Firmicutes	c__Bacilli	o__Lactobacillales	f__Aerococcaceae	g__Aerococcus	s__	SAG	PATRIC	3	2531289	43.52
119206	d__Bacteria;p__Firmicutes;c__Bacilli;o__Lactobacillales;f__Aerococcaceae;g__Aerococcus;s__Aerococcus sanguinicola	d__Bacteria;p__Firmicutes;c__Bacilli;o__Lactobacillales;f__Aerococcaceae;g__Aerococcus;s__Aerococcus sanguinicola	d__Bacteria	p__Firmicutes	c__Bacilli	o__Lactobacillales	f__Aerococcaceae	g__Aerococcus	s__Aerococcus sanguinicola	SAG	PATRIC	0	2102729	47.4
119206	d__Bacteria;p__Firmicutes;c__Bacilli;o__Lactobacillales;f__Aerococcaceae;g__Aerococcus;s__Aerococcus sanguinicola	d__Bacteria;p__Firmicutes;c__Bacilli;o__Lactobacillales;f__Aerococcaceae;g__Aerococcus;s__Aerococcus sanguinicola	d__Bacteria	p__Firmicutes	c__Bacilli	o__Lactobacillales	f__Aerococcaceae	g__Aerococcus	s__Aerococcus sanguinicola	SAG	PATRIC	0	2067281	47.58
119206	d__Bacteria;p__Firmicutes;c__Bacilli;o__Lactobacillales;f__Aerococcaceae;g__Aerococcus;s__Aerococcus sanguinicola	d__Bacteria;p__Firmicutes;c__Bacilli;o__Lactobacillales;f__Aerococcaceae;g__Aerococcus;s__Aerococcus sanguinicola	d__Bacteria	p__Firmicutes	c__Bacilli	o__Lactobacillales	f__Aerococcaceae	g__Aerococcus	s__Aerococcus sanguinicola	SAG	PATRIC	0	2064531	47.58
119206	d__Bacteria;p__Firmicutes;c__Bacilli;o__Lactobacillales;f__Aerococcaceae;g__Aerococcus;s__Aerococcus sanguinicola	d__Bacteria;p__Firmicutes;c__Bacilli;o__Lactobacillales;f__Aerococcaceae;g__Aerococcus;s__Aerococcus sanguinicola	d__Bacteria	p__Firmicutes	c__Bacilli	o__Lactobacillales	f__Aerococcaceae	g__Aerococcus	s__Aerococcus sanguinicola	SAG	PATRIC	0	2067483	47.58
119206	d__Bacteria;p__Firmicutes;c__Bacilli;o__Lactobacillales;f__Aerococcaceae;g__Aerococcus;s__Aerococcus sanguinicola	d__Bacteria;p__Firmicutes;c__Bacilli;o__Lactobacillales;f__Aerococcaceae;g__Aerococcus;s__Aerococcus sanguinicola	d__Bacteria	p__Firmicutes	c__Bacilli	o__Lactobacillales	f__Aerococcaceae	g__Aerococcus	s__Aerococcus sanguinicola	SAG	PATRIC	0	2101563	47.41
119206	d__Bacteria;p__Firmicutes;c__Bacilli;o__Lactobacillales;f__Aerococcaceae;g__Aerococcus;s__Aerococcus sanguinicola	d__Bacteria;p__Firmicutes;c__Bacilli;o__Lactobacillales;f__Aerococcaceae;g__Aerococcus;s__Aerococcus sanguinicola	d__Bacteria	p__Firmicutes	c__Bacilli	o__Lactobacillales	f__Aerococcaceae	g__Aerococcus	s__Aerococcus sanguinicola	SAG	PATRIC	0	2115354	47.42
119206	d__Bacteria;p__Firmicutes;c__Bacilli;o__Lactobacillales;f__Aerococcaceae;g__Aerococcus;s__Aerococcus sanguinicola	d__Bacteria;p__Firmicutes;c__Bacilli;o__Lactobacillales;f__Aerococcaceae;g__Aerococcus;s__Aerococcus sanguinicola	d__Bacteria	p__Firmicutes	c__Bacilli	o__Lactobacillales	f__Aerococcaceae	g__Aerococcus	s__Aerococcus sanguinicola	SAG	PATRIC	0	2099886	47.4
119207	d__Bacteria;p__Firmicutes;c__Bacilli;o__Lactobacillales;f__Aerococcaceae;g__Aerococcus;s__Aerococcus sanguinicola	d__Bacteria;p__Firmicutes;c__Bacilli;o__Lactobacillales;f__Aerococcaceae;g__Aerococcus;s__Aerococcus sanguinicola	d__Bacteria	p__Firmicutes	c__Bacilli	o__Lactobacillales	f__Aerococcaceae	g__Aerococcus	s__Aerococcus sanguinicola	SAG	PATRIC	0	2033849	47.56
1.20129e+06	d__Bacteria;p__Firmicutes;c__Bacilli;o__Lactobacillales;f__Enterococcaceae;g__Enterococcus;s__Enterococcus faecalis	d__Bacteria;p__Firmicutes;c__Bacilli;o__Lactobacillales;f__Enterococcaceae;g__Enterococcus;s__Enterococcus faecalis	d__Bacteria	p__Firmicutes	c__Bacilli	o__Lactobacillales	f__Enterococcaceae	g__Enterococcus	s__Enterococcus faecalis	SAG	PATRIC	0	3096247	37.24
1.20129e+06	d__Bacteria;p__Firmicutes;c__Bacilli;o__Lactobacillales;f__Enterococcaceae;g__Enterococcus;s__Enterococcus faecalis	d__Bacteria;p__Firmicutes;c__Bacilli;o__Lactobacillales;f__Enterococcaceae;g__Enterococcus;s__Enterococcus faecalis	d__Bacteria	p__Firmicutes	c__Bacilli	o__Lactobacillales	f__Enterococcaceae	g__Enterococcus	s__Enterococcus faecalis	SAG	PATRIC	3	3027060	37.24
1.20747e+06	d__Bacteria;p__Firmicutes;c__Bacilli;o__Lactobacillales;f__Streptococcaceae;g__Streptococcus;s__Streptococcus pyogenes	d__Bacteria;p__Firmicutes;c__Bacilli;o__Lactobacillales;f__Streptococcaceae;g__Streptococcus;s__Streptococcus pyogenes	d__Bacteria	p__Firmicutes	c__Bacilli	o__Lactobacillales	f__Streptococcaceae	g__Streptococcus	s__Streptococcus pyogenes	SAG	PATRIC	3	1831079	38.5
1.21416e+06	d__Bacteria;p__Firmicutes;c__Bacilli;o__Lactobacillales;f__Streptococcaceae;g__Streptococcus;s__Streptococcus suis_F	d__Bacteria;p__Firmicutes;c__Bacilli;o__Lactobacillales;f__Streptococcaceae;g__Streptococcus;s__Streptococcus suis	d__Bacteria	p__Firmicutes	c__Bacilli	o__Lactobacillales	f__Streptococcaceae	g__Streptococcus	s__Streptococcus suis_F	SAG	PATRIC	7	2478160	41.06
1.21417e+06	d__Bacteria;p__Firmicutes;c__Bacilli;o__Lactobacillales;f__Streptococcaceae;g__Streptococcus;s__Streptococcus suis	d__Bacteria;p__Firmicutes;c__Bacilli;o__Lactobacillales;f__Streptococcaceae;g__Streptococcus;s__Streptococcus suis	d__Bacteria	p__Firmicutes	c__Bacilli	o__Lactobacillales	f__Streptococcaceae	g__Streptococcus	s__Streptococcus suis	SAG	PATRIC	3	2168080	40.95
1.21417e+06	d__Bacteria;p__Firmicutes;c__Bacilli;o__Lactobacillales;f__Streptococcaceae;g__Streptococcus;s__Streptococcus suis	d__Bacteria;p__Firmicutes;c__Bacilli;o__Lactobacillales;f__Streptococcaceae;g__Streptococcus;s__Streptococcus suis	d__Bacteria	p__Firmicutes	c__Bacilli	o__Lactobacillales	f__Streptococcaceae	g__Streptococcus	s__Streptococcus suis	SAG	PATRIC	2	2126129	41.31
1.21849e+06	d__Bacteria;p__Firmicutes;c__Bacilli;o__Lactobacillales;f__Lactobacillaceae;g__Lactobacillus;s__Lactobacillus kullabergensis	d__Bacteria;p__Firmicutes;c__Bacilli;o__Lactobacillales;f__Lactobacillaceae;g__Lactobacillus;s__Lactobacillus kullabergensis	d__Bacteria	p__Firmicutes	c__Bacilli	o__Lactobacillales	f__Lactobacillaceae	g__Lactobacillus	s__Lactobacillus kullabergensis	SAG	PATRIC	0	2103748	35.9
1.21849e+06	d__Bacteria;p__Firmicutes;c__Bacilli;o__Lactobacillales;f__Lactobacillaceae;g__Lactobacillus;s__Lactobacillus kullabergensis	d__Bacteria;p__Firmicutes;c__Bacilli;o__Lactobacillales;f__Lactobacillaceae;g__Lactobacillus;s__Lactobacillus kullabergensis	d__Bacteria	p__Firmicutes	c__Bacilli	o__Lactobacillales	f__Lactobacillaceae	g__Lactobacillus	s__Lactobacillus kullabergensis	SAG	PATRIC	0	2018944	35.79
1.21851e+06	d__Bacteria;p__Firmicutes;c__Bacilli;o__Lactobacillales;f__Lactobacillaceae;g__Lactobacillus;s__Lactobacillus kimbladii_B	d__Bacteria;p__Firmicutes;c__Bacilli;o__Lactobacillales;f__Lactobacillaceae;g__Lactobacillus;s__Lactobacillus kimbladii	d__Bacteria	p__Firmicutes	c__Bacilli	o__Lactobacillales	f__Lactobacillaceae	g__Lactobacillus	s__Lactobacillus kimbladii_B	SAG	PATRIC	0	1911309	35.71
1.21851e+06	d__Bacteria;p__Firmicutes;c__Bacilli;o__Lactobacillales;f__Lactobacillaceae;g__Lactobacillus;s__Lactobacillus melliventris	d__Bacteria;p__Firmicutes;c__Bacilli;o__Lactobacillales;f__Lactobacillaceae;g__Lactobacillus;s__	d__Bacteria	p__Firmicutes	c__Bacilli	o__Lactobacillales	f__Lactobacillaceae	g__Lactobacillus	s__Lactobacillus melliventris	SAG	PATRIC	0	2014626	36.1
1.21851e+06	d__Bacteria;p__Firmicutes;c__Bacilli;o__Lactobacillales;f__Lactobacillaceae;g__Lactobacillus;s__Lactobacillus melliventris	d__Bacteria;p__Firmicutes;c__Bacilli;o__Lactobacillales;f__Lactobacillaceae;g__Lactobacillus;s__	d__Bacteria	p__Firmicutes	c__Bacilli	o__Lactobacillales	f__Lactobacillaceae	g__Lactobacillus	s__Lactobacillus melliventris	SAG	PATRIC	0	1979416	36.29
1.21851e+06	d__Bacteria;p__Firmicutes;c__Bacilli;o__Lactobacillales;f__Lactobacillaceae;g__Bombilactobacillus;s__Bombilactobacillus mellis	d__Bacteria;p__Firmicutes;c__Bacilli;o__Lactobacillales;f__Lactobacillaceae;g__Lactobacillus;s__Lactobacillus mellis	d__Bacteria	p__Firmicutes	c__Bacilli	o__Lactobacillales	f__Lactobacillaceae	g__Bombilactobacillus	s__Bombilactobacillus mellis	SAG	PATRIC	1	1044189	36.47
1.21947e+06	d__Bacteria;p__Firmicutes;c__Bacilli;o__Lactobacillales;f__Enterococcaceae;g__Enterococcus_B;s__Enterococcus_B hirae	d__Bacteria;p__Firmicutes;c__Bacilli;o__Lactobacillales;f__Enterococcaceae;g__Enterococcus;s__Enterococcus hirae	d__Bacteria	p__Firmicutes	c__Bacilli	o__Lactobacillales	f__Enterococcaceae	g__Enterococcus_B	s__Enterococcus_B hirae	SAG	PATRIC	5	2852997	36.82
1.2252e+06	d__Bacteria;p__Firmicutes;c__Bacilli;o__Lactobacillales;f__Streptococcaceae;g__Streptococcus;s__Streptococcus mutans	d__Bacteria;p__Firmicutes;c__Bacilli;o__Lactobacillales;f__Streptococcaceae;g__Streptococcus;s__Streptococcus mutans	d__Bacteria	p__Firmicutes	c__Bacilli	o__Lactobacillales	f__Streptococcaceae	g__Streptococcus	s__Streptococcus mutans	SAG	PATRIC	10	2259163	37.09
1.22928e+06	d__Bacteria;p__Firmicutes;c__Bacilli;o__Lactobacillales;f__Lactobacillaceae;g__Pediococcus;s__Pediococcus acidilactici	d__Bacteria;p__Firmicutes;c__Bacilli;o__Lactobacillales;f__Lactobacillaceae;g__Pediococcus;s__Pediococcus acidilactici	d__Bacteria	p__Firmicutes	c__Bacilli	o__Lactobacillales	f__Lactobacillaceae	g__Pediococcus	s__Pediococcus acidilactici	SAG	PATRIC	0	2047078	42.14
1.23138e+06	d__Bacteria;p__Firmicutes;c__Bacilli;o__Lactobacillales;f__Streptococcaceae;g__Lactococcus;s__Lactococcus garvieae_A	d__Bacteria;p__Firmicutes;c__Bacilli;o__Lactobacillales;f__Streptococcaceae;g__Lactococcus;s__Lactococcus garvieae	d__Bacteria	p__Firmicutes	c__Bacilli	o__Lactobacillales	f__Streptococcaceae	g__Lactococcus	s__Lactococcus garvieae_A	SAG	PATRIC	1	2244387	37.85
1.23139e+06	d__Bacteria;p__Firmicutes;c__Bacilli;o__Lactobacillales;f__Streptococcaceae;g__Streptococcus;s__Streptococcus agalactiae	d__Bacteria;p__Firmicutes;c__Bacilli;o__Lactobacillales;f__Streptococcaceae;g__Streptococcus;s__Streptococcus agalactiae	d__Bacteria	p__Firmicutes	c__Bacilli	o__Lactobacillales	f__Streptococcaceae	g__Streptococcus	s__Streptococcus agalactiae	SAG	PATRIC	3	1817606	35.57
1.23273e+06	d__Bacteria;p__Firmicutes;c__Bacilli;o__Lactobacillales;f__Enterococcaceae;g__Enterococcus_B;s__Enterococcus_B hirae	d__Bacteria;p__Firmicutes;c__Bacilli;o__Lactobacillales;f__Enterococcaceae;g__Enterococcus;s__Enterococcus hirae	d__Bacteria	p__Firmicutes	c__Bacilli	o__Lactobacillales	f__Enterococcaceae	g__Enterococcus_B	s__Enterococcus_B hirae	SAG	PATRIC	4	2914949	36.73
1.23273e+06	d__Bacteria;p__Firmicutes;c__Bacilli;o__Lactobacillales;f__Enterococcaceae;g__Enterococcus_B;s__Enterococcus_B hirae	d__Bacteria;p__Firmicutes;c__Bacilli;o__Lactobacillales;f__Enterococcaceae;g__Enterococcus;s__Enterococcus hirae	d__Bacteria	p__Firmicutes	c__Bacilli	o__Lactobacillales	f__Enterococcaceae	g__Enterococcus_B	s__Enterococcus_B hirae	SAG	PATRIC	4	2793003	36.9
1.23468e+06	d__Bacteria;p__Firmicutes;c__Bacilli;o__Lactobacillales;f__Carnobacteriaceae;g__Carnobacterium;s__Carnobacterium maltaromaticum	d__Bacteria;p__Firmicutes;c__Bacilli;o__Lactobacillales;f__Carnobacteriaceae;g__Carnobacterium;s__Carnobacterium maltaromaticum	d__Bacteria	p__Firmicutes	c__Bacilli	o__Lactobacillales	f__Carnobacteriaceae	g__Carnobacterium	s__Carnobacterium maltaromaticum	SAG	PATRIC	6	3649737	34.53
1.23487e+06	d__Bacteria;p__Firmicutes;c__Bacilli;o__Lactobacillales;f__Streptococcaceae;g__Lactococcus;s__Lactococcus lactis_E	d__Bacteria;p__Firmicutes;c__Bacilli;o__Lactobacillales;f__Streptococcaceae;g__Lactococcus;s__Lactococcus lactis	d__Bacteria	p__Firmicutes	c__Bacilli	o__Lactobacillales	f__Streptococcaceae	g__Lactococcus	s__Lactococcus lactis_E	SAG	PATRIC	7	2679783	35.55
1.23487e+06	d__Bacteria;p__Firmicutes;c__Bacilli;o__Lactobacillales;f__Streptococcaceae;g__Lactococcus;s__Lactococcus lactis_E	d__Bacteria;p__Firmicutes;c__Bacilli;o__Lactobacillales;f__Streptococcaceae;g__Lactococcus;s__Lactococcus lactis	d__Bacteria	p__Firmicutes	c__Bacilli	o__Lactobacillales	f__Streptococcaceae	g__Lactococcus	s__Lactococcus lactis_E	SAG	PATRIC	5	2725206	35.55
1.23488e+06	d__Bacteria;p__Firmicutes;c__Bacilli;o__Lactobacillales;f__Streptococcaceae;g__Lactococcus;s__Lactococcus lactis_E	d__Bacteria;p__Firmicutes;c__Bacilli;o__Lactobacillales;f__Streptococcaceae;g__Lactococcus;s__Lactococcus lactis	d__Bacteria	p__Firmicutes	c__Bacilli	o__Lactobacillales	f__Streptococcaceae	g__Lactococcus	s__Lactococcus lactis_E	SAG	PATRIC	4	2541510	35.5
1.23488e+06	d__Bacteria;p__Firmicutes;c__Bacilli;o__Lactobacillales;f__Streptococcaceae;g__Lactococcus;s__Lactococcus lactis_E	d__Bacteria;p__Firmicutes;c__Bacilli;o__Lactobacillales;f__Streptococcaceae;g__Lactococcus;s__Lactococcus lactis	d__Bacteria	p__Firmicutes	c__Bacilli	o__Lactobacillales	f__Streptococcaceae	g__Lactococcus	s__Lactococcus lactis_E	SAG	PATRIC	4	2591509	35.71
1.23488e+06	d__Bacteria;p__Firmicutes;c__Bacilli;o__Lactobacillales;f__Streptococcaceae;g__Lactococcus;s__Lactococcus lactis_E	d__Bacteria;p__Firmicutes;c__Bacilli;o__Lactobacillales;f__Streptococcaceae;g__Lactococcus;s__Lactococcus lactis	d__Bacteria	p__Firmicutes	c__Bacilli	o__Lactobacillales	f__Streptococcaceae	g__Lactococcus	s__Lactococcus lactis_E	SAG	PATRIC	4	2634086	35.61
1.23489e+06	d__Bacteria;p__Firmicutes;c__Bacilli;o__Lactobacillales;f__Lactobacillaceae;g__Leuconostoc;s__Leuconostoc mesenteroides	d__Bacteria;p__Firmicutes;c__Bacilli;o__Lactobacillales;f__Leuconostocaceae;g__Leuconostoc;s__Leuconostoc mesenteroides	d__Bacteria	p__Firmicutes	c__Bacilli	o__Lactobacillales	f__Lactobacillaceae	g__Leuconostoc	s__Leuconostoc mesenteroides	SAG	PATRIC	2	1710093	38.23
1.23655e+06	d__Bacteria;p__Firmicutes;c__Bacilli;o__Lactobacillales;f__Lactobacillaceae;g__Lactobacillus;s__Lactobacillus delbrueckii	d__Bacteria;p__Firmicutes;c__Bacilli;o__Lactobacillales;f__Lactobacillaceae;g__Lactobacillus;s__Lactobacillus delbrueckii	d__Bacteria	p__Firmicutes	c__Bacilli	o__Lactobacillales	f__Lactobacillaceae	g__Lactobacillus	s__Lactobacillus delbrueckii	SAG	PATRIC	0	1725089	50.16
1.23694e+06	d__Bacteria;p__Firmicutes;c__Bacilli;o__Lactobacillales;f__Lactobacillaceae;g__Lactiplantibacillus;s__Lactiplantibacillus plantarum	d__Bacteria;p__Firmicutes;c__Bacilli;o__Lactobacillales;f__Lactobacillaceae;g__Lactiplantibacillus;s__Lactiplantibacillus plantarum	d__Bacteria	p__Firmicutes	c__Bacilli	o__Lactobacillales	f__Lactobacillaceae	g__Lactiplantibacillus	s__Lactiplantibacillus plantarum	SAG	PATRIC	4	3209456	44.46
1.23694e+06	d__Bacteria;p__Firmicutes;c__Bacilli;o__Lactobacillales;f__Lactobacillaceae;g__Latilactobacillus;s__Latilactobacillus sakei	d__Bacteria;p__Firmicutes;c__Bacilli;o__Lactobacillales;f__Lactobacillaceae;g__Lactobacillus;s__Lactobacillus sakei	d__Bacteria	p__Firmicutes	c__Bacilli	o__Lactobacillales	f__Lactobacillaceae	g__Latilactobacillus	s__Latilactobacillus sakei	SAG	PATRIC	3	1908197	41.06
1.23694e+06	d__Bacteria;p__Firmicutes;c__Bacilli;o__Lactobacillales;f__Streptococcaceae;g__Lactococcus;s__Lactococcus lactis	d__Bacteria;p__Firmicutes;c__Bacilli;o__Lactobacillales;f__Streptococcaceae;g__Lactococcus;s__Lactococcus lactis	d__Bacteria	p__Firmicutes	c__Bacilli	o__Lactobacillales	f__Streptococcaceae	g__Lactococcus	s__Lactococcus lactis	SAG	PATRIC	7	2527003	35.23
1.23695e+06	d__Bacteria;p__Firmicutes;c__Bacilli;o__Lactobacillales;f__Lactobacillaceae;g__Agrilactobacillus;s__Agrilactobacillus composti	d__Bacteria;p__Firmicutes;c__Bacilli;o__Lactobacillales;f__Lactobacillaceae;g__Lactobacillus;s__Lactobacillus composti	d__Bacteria	p__Firmicutes	c__Bacilli	o__Lactobacillales	f__Lactobacillaceae	g__Agrilactobacillus	s__Agrilactobacillus composti	SAG	PATRIC	1	3449704	43.94
1.23842e+06	d__Bacteria;p__Firmicutes;c__Bacilli;o__Lactobacillales;f__Streptococcaceae;g__Streptococcus;s__Streptococcus pneumoniae	d__Bacteria;p__Firmicutes;c__Bacilli;o__Lactobacillales;f__Streptococcaceae;g__Streptococcus;s__Streptococcus pneumoniae	d__Bacteria	p__Firmicutes	c__Bacilli	o__Lactobacillales	f__Streptococcaceae	g__Streptococcus	s__Streptococcus pneumoniae	SAG	PATRIC	5	2106293	39.39
1.23979e+06	d__Bacteria;p__Firmicutes;c__Bacilli;o__Lactobacillales;f__Streptococcaceae;g__Streptococcus;s__Streptococcus pneumoniae	d__Bacteria;p__Firmicutes;c__Bacilli;o__Lactobacillales;f__Streptococcaceae;g__Streptococcus;s__Streptococcus pneumoniae	d__Bacteria	p__Firmicutes	c__Bacilli	o__Lactobacillales	f__Streptococcaceae	g__Streptococcus	s__Streptococcus pneumoniae	SAG	PATRIC	5	2120706	39.67
1.23979e+06	d__Bacteria;p__Firmicutes;c__Bacilli;o__Lactobacillales;f__Streptococcaceae;g__Streptococcus;s__Streptococcus pneumoniae	d__Bacteria;p__Firmicutes;c__Bacilli;o__Lactobacillales;f__Streptococcaceae;g__Streptococcus;s__Streptococcus pneumoniae	d__Bacteria	p__Firmicutes	c__Bacilli	o__Lactobacillales	f__Streptococcaceae	g__Streptococcus	s__Streptococcus pneumoniae	SAG	PATRIC	6	2093899	39.59
1.23979e+06	d__Bacteria;p__Firmicutes;c__Bacilli;o__Lactobacillales;f__Streptococcaceae;g__Streptococcus;s__Streptococcus pneumoniae	d__Bacteria;p__Firmicutes;c__Bacilli;o__Lactobacillales;f__Streptococcaceae;g__Streptococcus;s__Streptococcus pneumoniae	d__Bacteria	p__Firmicutes	c__Bacilli	o__Lactobacillales	f__Streptococcaceae	g__Streptococcus	s__Streptococcus pneumoniae	SAG	PATRIC	6	2013902	39.69
1.23979e+06	d__Bacteria;p__Firmicutes;c__Bacilli;o__Lactobacillales;f__Streptococcaceae;g__Streptococcus;s__Streptococcus pneumoniae	d__Bacteria;p__Firmicutes;c__Bacilli;o__Lactobacillales;f__Streptococcaceae;g__Streptococcus;s__Streptococcus pneumoniae	d__Bacteria	p__Firmicutes	c__Bacilli	o__Lactobacillales	f__Streptococcaceae	g__Streptococcus	s__Streptococcus pneumoniae	SAG	PATRIC	8	2158944	39.44
1.23979e+06	d__Bacteria;p__Firmicutes;c__Bacilli;o__Lactobacillales;f__Streptococcaceae;g__Streptococcus;s__Streptococcus pneumoniae	d__Bacteria;p__Firmicutes;c__Bacilli;o__Lactobacillales;f__Streptococcaceae;g__Streptococcus;s__Streptococcus pneumoniae	d__Bacteria	p__Firmicutes	c__Bacilli	o__Lactobacillales	f__Streptococcaceae	g__Streptococcus	s__Streptococcus pneumoniae	SAG	PATRIC	6	2113105	39.62
1.23979e+06	d__Bacteria;p__Firmicutes;c__Bacilli;o__Lactobacillales;f__Streptococcaceae;g__Streptococcus;s__Streptococcus pneumoniae	d__Bacteria;p__Firmicutes;c__Bacilli;o__Lactobacillales;f__Streptococcaceae;g__Streptococcus;s__Streptococcus pneumoniae	d__Bacteria	p__Firmicutes	c__Bacilli	o__Lactobacillales	f__Streptococcaceae	g__Streptococcus	s__Streptococcus pneumoniae	SAG	PATRIC	5	2030978	39.68
1.23979e+06	d__Bacteria;p__Firmicutes;c__Bacilli;o__Lactobacillales;f__Streptococcaceae;g__Streptococcus;s__Streptococcus mitis	d__Bacteria;p__Firmicutes;c__Bacilli;o__Lactobacillales;f__Streptococcaceae;g__Streptococcus;s__Streptococcus mitis	d__Bacteria	p__Firmicutes	c__Bacilli	o__Lactobacillales	f__Streptococcaceae	g__Streptococcus	s__Streptococcus mitis	SAG	PATRIC	3	1875248	40.3
1.23979e+06	d__Bacteria;p__Firmicutes;c__Bacilli;o__Lactobacillales;f__Streptococcaceae;g__Streptococcus;s__Streptococcus mitis_AI	d__Bacteria;p__Firmicutes;c__Bacilli;o__Lactobacillales;f__Streptococcaceae;g__Streptococcus;s__Streptococcus oralis	d__Bacteria	p__Firmicutes	c__Bacilli	o__Lactobacillales	f__Streptococcaceae	g__Streptococcus	s__Streptococcus mitis_AI	SAG	PATRIC	6	2058881	39.65
1.24414e+06	d__Bacteria;p__Firmicutes;c__Bacilli;o__Lactobacillales;f__Enterococcaceae;g__Enterococcus;s__Enterococcus faecalis	d__Bacteria;p__Firmicutes;c__Bacilli;o__Lactobacillales;f__Enterococcaceae;g__Enterococcus;s__Enterococcus faecalis	d__Bacteria	p__Firmicutes	c__Bacilli	o__Lactobacillales	f__Enterococcaceae	g__Enterococcus	s__Enterococcus faecalis	SAG	PATRIC	3	2785949	37.47
1.24414e+06	d__Bacteria;p__Firmicutes;c__Bacilli;o__Lactobacillales;f__Enterococcaceae;g__Enterococcus;s__Enterococcus faecalis	d__Bacteria;p__Firmicutes;c__Bacilli;o__Lactobacillales;f__Enterococcaceae;g__Enterococcus;s__Enterococcus faecalis	d__Bacteria	p__Firmicutes	c__Bacilli	o__Lactobacillales	f__Enterococcaceae	g__Enterococcus	s__Enterococcus faecalis	SAG	PATRIC	1	2896179	37.38
1.24415e+06	d__Bacteria;p__Firmicutes;c__Bacilli;o__Lactobacillales;f__Enterococcaceae;g__Enterococcus;s__Enterococcus faecalis	d__Bacteria;p__Firmicutes;c__Bacilli;o__Lactobacillales;f__Enterococcaceae;g__Enterococcus;s__Enterococcus faecalis	d__Bacteria	p__Firmicutes	c__Bacilli	o__Lactobacillales	f__Enterococcaceae	g__Enterococcus	s__Enterococcus faecalis	SAG	PATRIC	1	3008623	37.26
1.24416e+06	d__Bacteria;p__Firmicutes;c__Bacilli;o__Lactobacillales;f__Enterococcaceae;g__Enterococcus_B;s__Enterococcus_B faecium	d__Bacteria;p__Firmicutes;c__Bacilli;o__Lactobacillales;f__Enterococcaceae;g__Enterococcus;s__Enterococcus faecium	d__Bacteria	p__Firmicutes	c__Bacilli	o__Lactobacillales	f__Enterococcaceae	g__Enterococcus_B	s__Enterococcus_B faecium	SAG	PATRIC	4	2735945	37.87
1245.44	d__Bacteria;p__Firmicutes;c__Bacilli;o__Lactobacillales;f__Lactobacillaceae;g__Leuconostoc;s__Leuconostoc mesenteroides	d__Bacteria;p__Firmicutes;c__Bacilli;o__Lactobacillales;f__Leuconostocaceae;g__Leuconostoc;s__Leuconostoc mesenteroides	d__Bacteria	p__Firmicutes	c__Bacilli	o__Lactobacillales	f__Lactobacillaceae	g__Leuconostoc	s__Leuconostoc mesenteroides	SAG	PATRIC	3	1716278	37.93
1245.49	d__Bacteria;p__Firmicutes;c__Bacilli;o__Lactobacillales;f__Lactobacillaceae;g__Leuconostoc;s__Leuconostoc mesenteroides	d__Bacteria;p__Firmicutes;c__Bacilli;o__Lactobacillales;f__Leuconostocaceae;g__Leuconostoc;s__Leuconostoc mesenteroides	d__Bacteria	p__Firmicutes	c__Bacilli	o__Lactobacillales	f__Lactobacillaceae	g__Leuconostoc	s__Leuconostoc mesenteroides	SAG	PATRIC	2	1805914	37.64
1246.17	d__Bacteria;p__Firmicutes;c__Bacilli;o__Lactobacillales;f__Lactobacillaceae;g__Leuconostoc;s__Leuconostoc lactis	d__Bacteria;p__Firmicutes;c__Bacilli;o__Lactobacillales;f__Leuconostocaceae;g__Leuconostoc;s__Leuconostoc lactis	d__Bacteria	p__Firmicutes	c__Bacilli	o__Lactobacillales	f__Lactobacillaceae	g__Leuconostoc	s__Leuconostoc lactis	SAG	PATRIC	1	1567786	43.48
1246.18	d__Bacteria;p__Firmicutes;c__Bacilli;o__Lactobacillales;f__Lactobacillaceae;g__Leuconostoc;s__Leuconostoc lactis	d__Bacteria;p__Firmicutes;c__Bacilli;o__Lactobacillales;f__Leuconostocaceae;g__Leuconostoc;s__Leuconostoc lactis	d__Bacteria	p__Firmicutes	c__Bacilli	o__Lactobacillales	f__Lactobacillaceae	g__Leuconostoc	s__Leuconostoc lactis	SAG	PATRIC	2	1550709	43.73
1246.19	d__Bacteria;p__Firmicutes;c__Bacilli;o__Lactobacillales;f__Lactobacillaceae;g__Leuconostoc;s__Leuconostoc lactis	d__Bacteria;p__Firmicutes;c__Bacilli;o__Lactobacillales;f__Leuconostocaceae;g__Leuconostoc;s__Leuconostoc lactis	d__Bacteria	p__Firmicutes	c__Bacilli	o__Lactobacillales	f__Lactobacillaceae	g__Leuconostoc	s__Leuconostoc lactis	SAG	PATRIC	1	1305035	43.14
1246.2	d__Bacteria;p__Firmicutes;c__Bacilli;o__Lactobacillales;f__Lactobacillaceae;g__Leuconostoc;s__Leuconostoc lactis_A	d__Bacteria;p__Firmicutes;c__Bacilli;o__Lactobacillales;f__Leuconostocaceae;g__Leuconostoc;s__Leuconostoc lactis	d__Bacteria	p__Firmicutes	c__Bacilli	o__Lactobacillales	f__Lactobacillaceae	g__Leuconostoc	s__Leuconostoc lactis_A	SAG	PATRIC	1	1274720	42.61
1246.21	d__Bacteria;p__Firmicutes;c__Bacilli;o__Lactobacillales;f__Lactobacillaceae;g__Leuconostoc;s__Leuconostoc lactis	d__Bacteria;p__Firmicutes;c__Bacilli;o__Lactobacillales;f__Leuconostocaceae;g__Leuconostoc;s__Leuconostoc lactis	d__Bacteria	p__Firmicutes	c__Bacilli	o__Lactobacillales	f__Lactobacillaceae	g__Leuconostoc	s__Leuconostoc lactis	SAG	PATRIC	1	1604189	43.52
1246.22	d__Bacteria;p__Firmicutes;c__Bacilli;o__Lactobacillales;f__Lactobacillaceae;g__Leuconostoc;s__Leuconostoc lactis	d__Bacteria;p__Firmicutes;c__Bacilli;o__Lactobacillales;f__Leuconostocaceae;g__Leuconostoc;s__Leuconostoc lactis	d__Bacteria	p__Firmicutes	c__Bacilli	o__Lactobacillales	f__Lactobacillaceae	g__Leuconostoc	s__Leuconostoc lactis	SAG	PATRIC	1	1572405	43.75
1246.23	d__Bacteria;p__Firmicutes;c__Bacilli;o__Lactobacillales;f__Lactobacillaceae;g__Leuconostoc;s__Leuconostoc lactis	d__Bacteria;p__Firmicutes;c__Bacilli;o__Lactobacillales;f__Leuconostocaceae;g__Leuconostoc;s__Leuconostoc lactis	d__Bacteria	p__Firmicutes	c__Bacilli	o__Lactobacillales	f__Lactobacillaceae	g__Leuconostoc	s__Leuconostoc lactis	SAG	PATRIC	0	1548196	43.21
1246.24	d__Bacteria;p__Firmicutes;c__Bacilli;o__Lactobacillales;f__Lactobacillaceae;g__Leuconostoc;s__Leuconostoc lactis	d__Bacteria;p__Firmicutes;c__Bacilli;o__Lactobacillales;f__Leuconostocaceae;g__Leuconostoc;s__Leuconostoc lactis	d__Bacteria	p__Firmicutes	c__Bacilli	o__Lactobacillales	f__Lactobacillaceae	g__Leuconostoc	s__Leuconostoc lactis	SAG	PATRIC	1	1605069	43.66
1246.5	d__Bacteria;p__Firmicutes;c__Bacilli;o__Lactobacillales;f__Lactobacillaceae;g__Leuconostoc;s__Leuconostoc lactis	d__Bacteria;p__Firmicutes;c__Bacilli;o__Lactobacillales;f__Leuconostocaceae;g__Leuconostoc;s__Leuconostoc lactis	d__Bacteria	p__Firmicutes	c__Bacilli	o__Lactobacillales	f__Lactobacillaceae	g__Leuconostoc	s__Leuconostoc lactis	SAG	PATRIC	3	1738189	43.15
1247.15	d__Bacteria;p__Firmicutes;c__Bacilli;o__Lactobacillales;f__Lactobacillaceae;g__Oenococcus;s__Oenococcus oeni	d__Bacteria;p__Firmicutes;c__Bacilli;o__Lactobacillales;f__Leuconostocaceae;g__Oenococcus;s__Oenococcus oeni	d__Bacteria	p__Firmicutes	c__Bacilli	o__Lactobacillales	f__Lactobacillaceae	g__Oenococcus	s__Oenococcus oeni	SAG	PATRIC	1	1711412	38
1247.15	d__Bacteria;p__Firmicutes;c__Bacilli;o__Lactobacillales;f__Lactobacillaceae;g__Oenococcus;s__Oenococcus oeni	d__Bacteria;p__Firmicutes;c__Bacilli;o__Lactobacillales;f__Leuconostocaceae;g__Oenococcus;s__Oenococcus oeni	d__Bacteria	p__Firmicutes	c__Bacilli	o__Lactobacillales	f__Lactobacillaceae	g__Oenococcus	s__Oenococcus oeni	SAG	PATRIC	3	1913916	37.63
1247.15	d__Bacteria;p__Firmicutes;c__Bacilli;o__Lactobacillales;f__Lactobacillaceae;g__Oenococcus;s__Oenococcus oeni	d__Bacteria;p__Firmicutes;c__Bacilli;o__Lactobacillales;f__Leuconostocaceae;g__Oenococcus;s__Oenococcus oeni	d__Bacteria	p__Firmicutes	c__Bacilli	o__Lactobacillales	f__Lactobacillaceae	g__Oenococcus	s__Oenococcus oeni	SAG	PATRIC	1	1719752	37.96
1247.15	d__Bacteria;p__Firmicutes;c__Bacilli;o__Lactobacillales;f__Lactobacillaceae;g__Oenococcus;s__Oenococcus oeni	d__Bacteria;p__Firmicutes;c__Bacilli;o__Lactobacillales;f__Leuconostocaceae;g__Oenococcus;s__Oenococcus oeni	d__Bacteria	p__Firmicutes	c__Bacilli	o__Lactobacillales	f__Lactobacillaceae	g__Oenococcus	s__Oenococcus oeni	SAG	PATRIC	1	1754446	37.74
1247.46	d__Bacteria;p__Firmicutes;c__Bacilli;o__Lactobacillales;f__Lactobacillaceae;g__Oenococcus;s__Oenococcus oeni	d__Bacteria;p__Firmicutes;c__Bacilli;o__Lactobacillales;f__Leuconostocaceae;g__Oenococcus;s__Oenococcus oeni	d__Bacteria	p__Firmicutes	c__Bacilli	o__Lactobacillales	f__Lactobacillaceae	g__Oenococcus	s__Oenococcus oeni	SAG	PATRIC	1	1938768	37.97
1247.56	d__Bacteria;p__Firmicutes;c__Bacilli;o__Lactobacillales;f__Lactobacillaceae;g__Oenococcus;s__Oenococcus oeni	d__Bacteria;p__Firmicutes;c__Bacilli;o__Lactobacillales;f__Leuconostocaceae;g__Oenococcus;s__Oenococcus oeni	d__Bacteria	p__Firmicutes	c__Bacilli	o__Lactobacillales	f__Lactobacillaceae	g__Oenococcus	s__Oenococcus oeni	SAG	PATRIC	1	2051419	38
1247.58	d__Bacteria;p__Firmicutes;c__Bacilli;o__Lactobacillales;f__Lactobacillaceae;g__Oenococcus;s__Oenococcus oeni	d__Bacteria;p__Firmicutes;c__Bacilli;o__Lactobacillales;f__Leuconostocaceae;g__Oenococcus;s__Oenococcus oeni	d__Bacteria	p__Firmicutes	c__Bacilli	o__Lactobacillales	f__Lactobacillaceae	g__Oenococcus	s__Oenococcus oeni	SAG	PATRIC	2	1873248	37.85
1247.82	d__Bacteria;p__Firmicutes;c__Bacilli;o__Lactobacillales;f__Lactobacillaceae;g__Oenococcus;s__Oenococcus oeni	d__Bacteria;p__Firmicutes;c__Bacilli;o__Lactobacillales;f__Leuconostocaceae;g__Oenococcus;s__Oenococcus oeni	d__Bacteria	p__Firmicutes	c__Bacilli	o__Lactobacillales	f__Lactobacillaceae	g__Oenococcus	s__Oenococcus oeni	SAG	PATRIC	2	1839076	37.77
1247.82	d__Bacteria;p__Firmicutes;c__Bacilli;o__Lactobacillales;f__Lactobacillaceae;g__Oenococcus;s__Oenococcus oeni	d__Bacteria;p__Firmicutes;c__Bacilli;o__Lactobacillales;f__Leuconostocaceae;g__Oenococcus;s__Oenococcus oeni	d__Bacteria	p__Firmicutes	c__Bacilli	o__Lactobacillales	f__Lactobacillaceae	g__Oenococcus	s__Oenococcus oeni	SAG	PATRIC	2	1808637	37.89
1247.82	d__Bacteria;p__Firmicutes;c__Bacilli;o__Lactobacillales;f__Lactobacillaceae;g__Oenococcus;s__Oenococcus oeni	d__Bacteria;p__Firmicutes;c__Bacilli;o__Lactobacillales;f__Leuconostocaceae;g__Oenococcus;s__Oenococcus oeni	d__Bacteria	p__Firmicutes	c__Bacilli	o__Lactobacillales	f__Lactobacillaceae	g__Oenococcus	s__Oenococcus oeni	SAG	PATRIC	2	1810997	37.91
1247.82	d__Bacteria;p__Firmicutes;c__Bacilli;o__Lactobacillales;f__Lactobacillaceae;g__Oenococcus;s__Oenococcus oeni	d__Bacteria;p__Firmicutes;c__Bacilli;o__Lactobacillales;f__Leuconostocaceae;g__Oenococcus;s__Oenococcus oeni	d__Bacteria	p__Firmicutes	c__Bacilli	o__Lactobacillales	f__Lactobacillaceae	g__Oenococcus	s__Oenococcus oeni	SAG	PATRIC	2	1842371	37.79
1247.83	d__Bacteria;p__Firmicutes;c__Bacilli;o__Lactobacillales;f__Lactobacillaceae;g__Oenococcus;s__Oenococcus oeni	d__Bacteria;p__Firmicutes;c__Bacilli;o__Lactobacillales;f__Leuconostocaceae;g__Oenococcus;s__Oenococcus oeni	d__Bacteria	p__Firmicutes	c__Bacilli	o__Lactobacillales	f__Lactobacillaceae	g__Oenococcus	s__Oenococcus oeni	SAG	PATRIC	2	1811457	37.91
1254.12	d__Bacteria;p__Firmicutes;c__Bacilli;o__Lactobacillales;f__Lactobacillaceae;g__Pediococcus;s__Pediococcus acidilactici	d__Bacteria;p__Firmicutes;c__Bacilli;o__Lactobacillales;f__Lactobacillaceae;g__Pediococcus;s__Pediococcus acidilactici	d__Bacteria	p__Firmicutes	c__Bacilli	o__Lactobacillales	f__Lactobacillaceae	g__Pediococcus	s__Pediococcus acidilactici	SAG	PATRIC	0	2008379	41.96
1254.12	d__Bacteria;p__Firmicutes;c__Bacilli;o__Lactobacillales;f__Lactobacillaceae;g__Pediococcus;s__Pediococcus acidilactici	d__Bacteria;p__Firmicutes;c__Bacilli;o__Lactobacillales;f__Lactobacillaceae;g__Pediococcus;s__Pediococcus acidilactici	d__Bacteria	p__Firmicutes	c__Bacilli	o__Lactobacillales	f__Lactobacillaceae	g__Pediococcus	s__Pediococcus acidilactici	SAG	PATRIC	0	2022486	41.97
1254.12	d__Bacteria;p__Firmicutes;c__Bacilli;o__Lactobacillales;f__Lactobacillaceae;g__Pediococcus;s__Pediococcus acidilactici	d__Bacteria;p__Firmicutes;c__Bacilli;o__Lactobacillales;f__Lactobacillaceae;g__Pediococcus;s__Pediococcus acidilactici	d__Bacteria	p__Firmicutes	c__Bacilli	o__Lactobacillales	f__Lactobacillaceae	g__Pediococcus	s__Pediococcus acidilactici	SAG	PATRIC	0	1955616	42.22
1254.12	d__Bacteria;p__Firmicutes;c__Bacilli;o__Lactobacillales;f__Lactobacillaceae;g__Pediococcus;s__Pediococcus acidilactici	d__Bacteria;p__Firmicutes;c__Bacilli;o__Lactobacillales;f__Lactobacillaceae;g__Pediococcus;s__Pediococcus acidilactici	d__Bacteria	p__Firmicutes	c__Bacilli	o__Lactobacillales	f__Lactobacillaceae	g__Pediococcus	s__Pediococcus acidilactici	SAG	PATRIC	0	1977658	42.25
1254.15	d__Bacteria;p__Firmicutes;c__Bacilli;o__Lactobacillales;f__Lactobacillaceae;g__Pediococcus;s__Pediococcus acidilactici	d__Bacteria;p__Firmicutes;c__Bacilli;o__Lactobacillales;f__Lactobacillaceae;g__Pediococcus;s__Pediococcus acidilactici	d__Bacteria	p__Firmicutes	c__Bacilli	o__Lactobacillales	f__Lactobacillaceae	g__Pediococcus	s__Pediococcus acidilactici	SAG	PATRIC	0	1936406	42.26
1254.15	d__Bacteria;p__Firmicutes;c__Bacilli;o__Lactobacillales;f__Lactobacillaceae;g__Pediococcus;s__Pediococcus acidilactici	d__Bacteria;p__Firmicutes;c__Bacilli;o__Lactobacillales;f__Lactobacillaceae;g__Pediococcus;s__Pediococcus acidilactici	d__Bacteria	p__Firmicutes	c__Bacilli	o__Lactobacillales	f__Lactobacillaceae	g__Pediococcus	s__Pediococcus acidilactici	SAG	PATRIC	0	2009598	42.12
1254.16	d__Bacteria;p__Firmicutes;c__Bacilli;o__Lactobacillales;f__Lactobacillaceae;g__Pediococcus;s__Pediococcus acidilactici	d__Bacteria;p__Firmicutes;c__Bacilli;o__Lactobacillales;f__Lactobacillaceae;g__Pediococcus;s__Pediococcus acidilactici	d__Bacteria	p__Firmicutes	c__Bacilli	o__Lactobacillales	f__Lactobacillaceae	g__Pediococcus	s__Pediococcus acidilactici	SAG	PATRIC	0	2075235	42.04
1254.17	d__Bacteria;p__Firmicutes;c__Bacilli;o__Lactobacillales;f__Lactobacillaceae;g__Pediococcus;s__Pediococcus acidilactici	d__Bacteria;p__Firmicutes;c__Bacilli;o__Lactobacillales;f__Lactobacillaceae;g__Pediococcus;s__Pediococcus acidilactici	d__Bacteria	p__Firmicutes	c__Bacilli	o__Lactobacillales	f__Lactobacillaceae	g__Pediococcus	s__Pediococcus acidilactici	SAG	PATRIC	0	2085679	42.17
1254.19	d__Bacteria;p__Firmicutes;c__Bacilli;o__Lactobacillales;f__Lactobacillaceae;g__Pediococcus;s__Pediococcus acidilactici	d__Bacteria;p__Firmicutes;c__Bacilli;o__Lactobacillales;f__Lactobacillaceae;g__Pediococcus;s__Pediococcus acidilactici	d__Bacteria	p__Firmicutes	c__Bacilli	o__Lactobacillales	f__Lactobacillaceae	g__Pediococcus	s__Pediococcus acidilactici	SAG	PATRIC	0	1946342	42.24
1254.19	d__Bacteria;p__Firmicutes;c__Bacilli;o__Lactobacillales;f__Lactobacillaceae;g__Pediococcus;s__Pediococcus acidilactici	d__Bacteria;p__Firmicutes;c__Bacilli;o__Lactobacillales;f__Lactobacillaceae;g__Pediococcus;s__Pediococcus acidilactici	d__Bacteria	p__Firmicutes	c__Bacilli	o__Lactobacillales	f__Lactobacillaceae	g__Pediococcus	s__Pediococcus acidilactici	SAG	PATRIC	0	2061170	42.03
1254.19	d__Bacteria;p__Firmicutes;c__Bacilli;o__Lactobacillales;f__Lactobacillaceae;g__Pediococcus;s__Pediococcus acidilactici	d__Bacteria;p__Firmicutes;c__Bacilli;o__Lactobacillales;f__Lactobacillaceae;g__Pediococcus;s__Pediococcus acidilactici	d__Bacteria	p__Firmicutes	c__Bacilli	o__Lactobacillales	f__Lactobacillaceae	g__Pediococcus	s__Pediococcus acidilactici	SAG	PATRIC	0	2072379	41.99
1254.19	d__Bacteria;p__Firmicutes;c__Bacilli;o__Lactobacillales;f__Lactobacillaceae;g__Pediococcus;s__Pediococcus acidilactici	d__Bacteria;p__Firmicutes;c__Bacilli;o__Lactobacillales;f__Lactobacillaceae;g__Pediococcus;s__Pediococcus acidilactici	d__Bacteria	p__Firmicutes	c__Bacilli	o__Lactobacillales	f__Lactobacillaceae	g__Pediococcus	s__Pediococcus acidilactici	SAG	PATRIC	0	2007535	42.1
1254.2	d__Bacteria;p__Firmicutes;c__Bacilli;o__Lactobacillales;f__Lactobacillaceae;g__Pediococcus;s__Pediococcus acidilactici	d__Bacteria;p__Firmicutes;c__Bacilli;o__Lactobacillales;f__Lactobacillaceae;g__Pediococcus;s__Pediococcus acidilactici	d__Bacteria	p__Firmicutes	c__Bacilli	o__Lactobacillales	f__Lactobacillaceae	g__Pediococcus	s__Pediococcus acidilactici	SAG	PATRIC	0	1994710	42.23
1254.2	d__Bacteria;p__Firmicutes;c__Bacilli;o__Lactobacillales;f__Lactobacillaceae;g__Pediococcus;s__Pediococcus acidilactici	d__Bacteria;p__Firmicutes;c__Bacilli;o__Lactobacillales;f__Lactobacillaceae;g__Pediococcus;s__Pediococcus acidilactici	d__Bacteria	p__Firmicutes	c__Bacilli	o__Lactobacillales	f__Lactobacillaceae	g__Pediococcus	s__Pediococcus acidilactici	SAG	PATRIC	0	2044227	41.98
1254.2	d__Bacteria;p__Firmicutes;c__Bacilli;o__Lactobacillales;f__Lactobacillaceae;g__Pediococcus;s__Pediococcus acidilactici	d__Bacteria;p__Firmicutes;c__Bacilli;o__Lactobacillales;f__Lactobacillaceae;g__Pediococcus;s__Pediococcus acidilactici	d__Bacteria	p__Firmicutes	c__Bacilli	o__Lactobacillales	f__Lactobacillaceae	g__Pediococcus	s__Pediococcus acidilactici	SAG	PATRIC	0	2065612	42
1254.2	d__Bacteria;p__Firmicutes;c__Bacilli;o__Lactobacillales;f__Lactobacillaceae;g__Pediococcus;s__Pediococcus acidilactici	d__Bacteria;p__Firmicutes;c__Bacilli;o__Lactobacillales;f__Lactobacillaceae;g__Pediococcus;s__Pediococcus acidilactici	d__Bacteria	p__Firmicutes	c__Bacilli	o__Lactobacillales	f__Lactobacillaceae	g__Pediococcus	s__Pediococcus acidilactici	SAG	PATRIC	0	2054624	42.2
1254.2	d__Bacteria;p__Firmicutes;c__Bacilli;o__Lactobacillales;f__Lactobacillaceae;g__Pediococcus;s__Pediococcus acidilactici	d__Bacteria;p__Firmicutes;c__Bacilli;o__Lactobacillales;f__Lactobacillaceae;g__Pediococcus;s__Pediococcus acidilactici	d__Bacteria	p__Firmicutes	c__Bacilli	o__Lactobacillales	f__Lactobacillaceae	g__Pediococcus	s__Pediococcus acidilactici	SAG	PATRIC	0	1970584	42.07
1254.21	d__Bacteria;p__Firmicutes;c__Bacilli;o__Lactobacillales;f__Lactobacillaceae;g__Pediococcus;s__Pediococcus acidilactici	d__Bacteria;p__Firmicutes;c__Bacilli;o__Lactobacillales;f__Lactobacillaceae;g__Pediococcus;s__Pediococcus acidilactici	d__Bacteria	p__Firmicutes	c__Bacilli	o__Lactobacillales	f__Lactobacillaceae	g__Pediococcus	s__Pediococcus acidilactici	SAG	PATRIC	0	2052367	42.18
1254.21	d__Bacteria;p__Firmicutes;c__Bacilli;o__Lactobacillales;f__Lactobacillaceae;g__Pediococcus;s__Pediococcus acidilactici	d__Bacteria;p__Firmicutes;c__Bacilli;o__Lactobacillales;f__Lactobacillaceae;g__Pediococcus;s__Pediococcus acidilactici	d__Bacteria	p__Firmicutes	c__Bacilli	o__Lactobacillales	f__Lactobacillaceae	g__Pediococcus	s__Pediococcus acidilactici	SAG	PATRIC	0	1911517	42.16
1254.21	d__Bacteria;p__Firmicutes;c__Bacilli;o__Lactobacillales;f__Lactobacillaceae;g__Pediococcus;s__Pediococcus acidilactici	d__Bacteria;p__Firmicutes;c__Bacilli;o__Lactobacillales;f__Lactobacillaceae;g__Pediococcus;s__Pediococcus acidilactici	d__Bacteria	p__Firmicutes	c__Bacilli	o__Lactobacillales	f__Lactobacillaceae	g__Pediococcus	s__Pediococcus acidilactici	SAG	PATRIC	0	2053771	42.19
1254.21	d__Bacteria;p__Firmicutes;c__Bacilli;o__Lactobacillales;f__Lactobacillaceae;g__Pediococcus;s__Pediococcus acidilactici	d__Bacteria;p__Firmicutes;c__Bacilli;o__Lactobacillales;f__Lactobacillaceae;g__Pediococcus;s__Pediococcus acidilactici	d__Bacteria	p__Firmicutes	c__Bacilli	o__Lactobacillales	f__Lactobacillaceae	g__Pediococcus	s__Pediococcus acidilactici	SAG	PATRIC	0	1962711	42.28
1254.21	d__Bacteria;p__Firmicutes;c__Bacilli;o__Lactobacillales;f__Lactobacillaceae;g__Pediococcus;s__Pediococcus acidilactici	d__Bacteria;p__Firmicutes;c__Bacilli;o__Lactobacillales;f__Lactobacillaceae;g__Pediococcus;s__Pediococcus acidilactici	d__Bacteria	p__Firmicutes	c__Bacilli	o__Lactobacillales	f__Lactobacillaceae	g__Pediococcus	s__Pediococcus acidilactici	SAG	PATRIC	0	2074799	42.04
1254.21	d__Bacteria;p__Firmicutes;c__Bacilli;o__Lactobacillales;f__Lactobacillaceae;g__Pediococcus;s__Pediococcus acidilactici	d__Bacteria;p__Firmicutes;c__Bacilli;o__Lactobacillales;f__Lactobacillaceae;g__Pediococcus;s__Pediococcus acidilactici	d__Bacteria	p__Firmicutes	c__Bacilli	o__Lactobacillales	f__Lactobacillaceae	g__Pediococcus	s__Pediococcus acidilactici	SAG	PATRIC	0	1910394	42.36
1254.22	d__Bacteria;p__Firmicutes;c__Bacilli;o__Lactobacillales;f__Lactobacillaceae;g__Pediococcus;s__Pediococcus acidilactici	d__Bacteria;p__Firmicutes;c__Bacilli;o__Lactobacillales;f__Lactobacillaceae;g__Pediococcus;s__Pediococcus acidilactici	d__Bacteria	p__Firmicutes	c__Bacilli	o__Lactobacillales	f__Lactobacillaceae	g__Pediococcus	s__Pediococcus acidilactici	SAG	PATRIC	0	2055784	42.04
1254.22	d__Bacteria;p__Firmicutes;c__Bacilli;o__Lactobacillales;f__Lactobacillaceae;g__Pediococcus;s__Pediococcus acidilactici	d__Bacteria;p__Firmicutes;c__Bacilli;o__Lactobacillales;f__Lactobacillaceae;g__Pediococcus;s__Pediococcus acidilactici	d__Bacteria	p__Firmicutes	c__Bacilli	o__Lactobacillales	f__Lactobacillaceae	g__Pediococcus	s__Pediococcus acidilactici	SAG	PATRIC	0	1993661	42.22
1254.22	d__Bacteria;p__Firmicutes;c__Bacilli;o__Lactobacillales;f__Lactobacillaceae;g__Pediococcus;s__Pediococcus acidilactici	d__Bacteria;p__Firmicutes;c__Bacilli;o__Lactobacillales;f__Lactobacillaceae;g__Pediococcus;s__Pediococcus acidilactici	d__Bacteria	p__Firmicutes	c__Bacilli	o__Lactobacillales	f__Lactobacillaceae	g__Pediococcus	s__Pediococcus acidilactici	SAG	PATRIC	0	1898012	42.16
1254.22	d__Bacteria;p__Firmicutes;c__Bacilli;o__Lactobacillales;f__Lactobacillaceae;g__Pediococcus;s__Pediococcus acidilactici	d__Bacteria;p__Firmicutes;c__Bacilli;o__Lactobacillales;f__Lactobacillaceae;g__Pediococcus;s__Pediococcus acidilactici	d__Bacteria	p__Firmicutes	c__Bacilli	o__Lactobacillales	f__Lactobacillaceae	g__Pediococcus	s__Pediococcus acidilactici	SAG	PATRIC	0	2046992	42.04
1254.22	d__Bacteria;p__Firmicutes;c__Bacilli;o__Lactobacillales;f__Lactobacillaceae;g__Pediococcus;s__Pediococcus acidilactici	d__Bacteria;p__Firmicutes;c__Bacilli;o__Lactobacillales;f__Lactobacillaceae;g__Pediococcus;s__Pediococcus acidilactici	d__Bacteria	p__Firmicutes	c__Bacilli	o__Lactobacillales	f__Lactobacillaceae	g__Pediococcus	s__Pediococcus acidilactici	SAG	PATRIC	0	2078571	41.96
1254.22	d__Bacteria;p__Firmicutes;c__Bacilli;o__Lactobacillales;f__Lactobacillaceae;g__Pediococcus;s__Pediococcus acidilactici	d__Bacteria;p__Firmicutes;c__Bacilli;o__Lactobacillales;f__Lactobacillaceae;g__Pediococcus;s__Pediococcus acidilactici	d__Bacteria	p__Firmicutes	c__Bacilli	o__Lactobacillales	f__Lactobacillaceae	g__Pediococcus	s__Pediococcus acidilactici	SAG	PATRIC	0	1995147	42.05
1254.23	d__Bacteria;p__Firmicutes;c__Bacilli;o__Lactobacillales;f__Lactobacillaceae;g__Pediococcus;s__Pediococcus acidilactici	d__Bacteria;p__Firmicutes;c__Bacilli;o__Lactobacillales;f__Lactobacillaceae;g__Pediococcus;s__Pediococcus acidilactici	d__Bacteria	p__Firmicutes	c__Bacilli	o__Lactobacillales	f__Lactobacillaceae	g__Pediococcus	s__Pediococcus acidilactici	SAG	PATRIC	0	1992300	42.03
1254.23	d__Bacteria;p__Firmicutes;c__Bacilli;o__Lactobacillales;f__Lactobacillaceae;g__Pediococcus;s__Pediococcus acidilactici	d__Bacteria;p__Firmicutes;c__Bacilli;o__Lactobacillales;f__Lactobacillaceae;g__Pediococcus;s__Pediococcus acidilactici	d__Bacteria	p__Firmicutes	c__Bacilli	o__Lactobacillales	f__Lactobacillaceae	g__Pediococcus	s__Pediococcus acidilactici	SAG	PATRIC	0	2055657	41.99
1254.23	d__Bacteria;p__Firmicutes;c__Bacilli;o__Lactobacillales;f__Lactobacillaceae;g__Pediococcus;s__Pediococcus acidilactici	d__Bacteria;p__Firmicutes;c__Bacilli;o__Lactobacillales;f__Lactobacillaceae;g__Pediococcus;s__Pediococcus acidilactici	d__Bacteria	p__Firmicutes	c__Bacilli	o__Lactobacillales	f__Lactobacillaceae	g__Pediococcus	s__Pediococcus acidilactici	SAG	PATRIC	0	1972032	42.28
1254.23	d__Bacteria;p__Firmicutes;c__Bacilli;o__Lactobacillales;f__Lactobacillaceae;g__Pediococcus;s__Pediococcus acidilactici	d__Bacteria;p__Firmicutes;c__Bacilli;o__Lactobacillales;f__Lactobacillaceae;g__Pediococcus;s__Pediococcus acidilactici	d__Bacteria	p__Firmicutes	c__Bacilli	o__Lactobacillales	f__Lactobacillaceae	g__Pediococcus	s__Pediococcus acidilactici	SAG	PATRIC	0	2019365	42.08
1254.24	d__Bacteria;p__Firmicutes;c__Bacilli;o__Lactobacillales;f__Lactobacillaceae;g__Pediococcus;s__Pediococcus acidilactici	d__Bacteria;p__Firmicutes;c__Bacilli;o__Lactobacillales;f__Lactobacillaceae;g__Pediococcus;s__Pediococcus acidilactici	d__Bacteria	p__Firmicutes	c__Bacilli	o__Lactobacillales	f__Lactobacillaceae	g__Pediococcus	s__Pediococcus acidilactici	SAG	PATRIC	0	1968146	42.16
1254.24	d__Bacteria;p__Firmicutes;c__Bacilli;o__Lactobacillales;f__Lactobacillaceae;g__Pediococcus;s__Pediococcus acidilactici	d__Bacteria;p__Firmicutes;c__Bacilli;o__Lactobacillales;f__Lactobacillaceae;g__Pediococcus;s__Pediococcus acidilactici	d__Bacteria	p__Firmicutes	c__Bacilli	o__Lactobacillales	f__Lactobacillaceae	g__Pediococcus	s__Pediococcus acidilactici	SAG	PATRIC	0	1891397	42.21
1254.24	d__Bacteria;p__Firmicutes;c__Bacilli;o__Lactobacillales;f__Lactobacillaceae;g__Pediococcus;s__Pediococcus acidilactici	d__Bacteria;p__Firmicutes;c__Bacilli;o__Lactobacillales;f__Lactobacillaceae;g__Pediococcus;s__Pediococcus acidilactici	d__Bacteria	p__Firmicutes	c__Bacilli	o__Lactobacillales	f__Lactobacillaceae	g__Pediococcus	s__Pediococcus acidilactici	SAG	PATRIC	0	2015888	42.14
1254.24	d__Bacteria;p__Firmicutes;c__Bacilli;o__Lactobacillales;f__Lactobacillaceae;g__Pediococcus;s__Pediococcus acidilactici	d__Bacteria;p__Firmicutes;c__Bacilli;o__Lactobacillales;f__Lactobacillaceae;g__Pediococcus;s__Pediococcus acidilactici	d__Bacteria	p__Firmicutes	c__Bacilli	o__Lactobacillales	f__Lactobacillaceae	g__Pediococcus	s__Pediococcus acidilactici	SAG	PATRIC	0	1997918	42.15
1254.24	d__Bacteria;p__Firmicutes;c__Bacilli;o__Lactobacillales;f__Lactobacillaceae;g__Pediococcus;s__Pediococcus acidilactici	d__Bacteria;p__Firmicutes;c__Bacilli;o__Lactobacillales;f__Lactobacillaceae;g__Pediococcus;s__Pediococcus acidilactici	d__Bacteria	p__Firmicutes	c__Bacilli	o__Lactobacillales	f__Lactobacillaceae	g__Pediococcus	s__Pediococcus acidilactici	SAG	PATRIC	0	1888086	42.2
1254.24	d__Bacteria;p__Firmicutes;c__Bacilli;o__Lactobacillales;f__Lactobacillaceae;g__Pediococcus;s__Pediococcus acidilactici	d__Bacteria;p__Firmicutes;c__Bacilli;o__Lactobacillales;f__Lactobacillaceae;g__Pediococcus;s__Pediococcus acidilactici	d__Bacteria	p__Firmicutes	c__Bacilli	o__Lactobacillales	f__Lactobacillaceae	g__Pediococcus	s__Pediococcus acidilactici	SAG	PATRIC	0	2010361	41.99
1254.24	d__Bacteria;p__Firmicutes;c__Bacilli;o__Lactobacillales;f__Lactobacillaceae;g__Pediococcus;s__Pediococcus acidilactici	d__Bacteria;p__Firmicutes;c__Bacilli;o__Lactobacillales;f__Lactobacillaceae;g__Pediococcus;s__Pediococcus acidilactici	d__Bacteria	p__Firmicutes	c__Bacilli	o__Lactobacillales	f__Lactobacillaceae	g__Pediococcus	s__Pediococcus acidilactici	SAG	PATRIC	0	2017067	42.16
1254.25	d__Bacteria;p__Firmicutes;c__Bacilli;o__Lactobacillales;f__Lactobacillaceae;g__Pediococcus;s__Pediococcus acidilactici	d__Bacteria;p__Firmicutes;c__Bacilli;o__Lactobacillales;f__Lactobacillaceae;g__Pediococcus;s__Pediococcus acidilactici	d__Bacteria	p__Firmicutes	c__Bacilli	o__Lactobacillales	f__Lactobacillaceae	g__Pediococcus	s__Pediococcus acidilactici	SAG	PATRIC	0	1976641	42.07
1254.25	d__Bacteria;p__Firmicutes;c__Bacilli;o__Lactobacillales;f__Lactobacillaceae;g__Pediococcus;s__Pediococcus acidilactici	d__Bacteria;p__Firmicutes;c__Bacilli;o__Lactobacillales;f__Lactobacillaceae;g__Pediococcus;s__Pediococcus acidilactici	d__Bacteria	p__Firmicutes	c__Bacilli	o__Lactobacillales	f__Lactobacillaceae	g__Pediococcus	s__Pediococcus acidilactici	SAG	PATRIC	0	1949276	42.1
1254.25	d__Bacteria;p__Firmicutes;c__Bacilli;o__Lactobacillales;f__Lactobacillaceae;g__Pediococcus;s__Pediococcus acidilactici	d__Bacteria;p__Firmicutes;c__Bacilli;o__Lactobacillales;f__Lactobacillaceae;g__Pediococcus;s__Pediococcus acidilactici	d__Bacteria	p__Firmicutes	c__Bacilli	o__Lactobacillales	f__Lactobacillaceae	g__Pediococcus	s__Pediococcus acidilactici	SAG	PATRIC	0	1968426	42.03
1254.25	d__Bacteria;p__Firmicutes;c__Bacilli;o__Lactobacillales;f__Lactobacillaceae;g__Pediococcus;s__Pediococcus acidilactici	d__Bacteria;p__Firmicutes;c__Bacilli;o__Lactobacillales;f__Lactobacillaceae;g__Pediococcus;s__Pediococcus acidilactici	d__Bacteria	p__Firmicutes	c__Bacilli	o__Lactobacillales	f__Lactobacillaceae	g__Pediococcus	s__Pediococcus acidilactici	SAG	PATRIC	0	2020682	42.01
1254.25	d__Bacteria;p__Firmicutes;c__Bacilli;o__Lactobacillales;f__Lactobacillaceae;g__Pediococcus;s__Pediococcus acidilactici	d__Bacteria;p__Firmicutes;c__Bacilli;o__Lactobacillales;f__Lactobacillaceae;g__Pediococcus;s__Pediococcus acidilactici	d__Bacteria	p__Firmicutes	c__Bacilli	o__Lactobacillales	f__Lactobacillaceae	g__Pediococcus	s__Pediococcus acidilactici	SAG	PATRIC	0	2006857	42
1254.25	d__Bacteria;p__Firmicutes;c__Bacilli;o__Lactobacillales;f__Lactobacillaceae;g__Pediococcus;s__Pediococcus acidilactici	d__Bacteria;p__Firmicutes;c__Bacilli;o__Lactobacillales;f__Lactobacillaceae;g__Pediococcus;s__Pediococcus acidilactici	d__Bacteria	p__Firmicutes	c__Bacilli	o__Lactobacillales	f__Lactobacillaceae	g__Pediococcus	s__Pediococcus acidilactici	SAG	PATRIC	0	2007613	42.1
1254.26	d__Bacteria;p__Firmicutes;c__Bacilli;o__Lactobacillales;f__Lactobacillaceae;g__Pediococcus;s__Pediococcus acidilactici	d__Bacteria;p__Firmicutes;c__Bacilli;o__Lactobacillales;f__Lactobacillaceae;g__Pediococcus;s__Pediococcus acidilactici	d__Bacteria	p__Firmicutes	c__Bacilli	o__Lactobacillales	f__Lactobacillaceae	g__Pediococcus	s__Pediococcus acidilactici	SAG	PATRIC	0	2026411	42.03
1254.26	d__Bacteria;p__Firmicutes;c__Bacilli;o__Lactobacillales;f__Lactobacillaceae;g__Pediococcus;s__Pediococcus acidilactici	d__Bacteria;p__Firmicutes;c__Bacilli;o__Lactobacillales;f__Lactobacillaceae;g__Pediococcus;s__Pediococcus acidilactici	d__Bacteria	p__Firmicutes	c__Bacilli	o__Lactobacillales	f__Lactobacillaceae	g__Pediococcus	s__Pediococcus acidilactici	SAG	PATRIC	0	2066534	42
1254.26	d__Bacteria;p__Firmicutes;c__Bacilli;o__Lactobacillales;f__Lactobacillaceae;g__Pediococcus;s__Pediococcus acidilactici	d__Bacteria;p__Firmicutes;c__Bacilli;o__Lactobacillales;f__Lactobacillaceae;g__Pediococcus;s__Pediococcus acidilactici	d__Bacteria	p__Firmicutes	c__Bacilli	o__Lactobacillales	f__Lactobacillaceae	g__Pediococcus	s__Pediococcus acidilactici	SAG	PATRIC	0	2055069	41.99
1254.26	d__Bacteria;p__Firmicutes;c__Bacilli;o__Lactobacillales;f__Lactobacillaceae;g__Pediococcus;s__Pediococcus acidilactici	d__Bacteria;p__Firmicutes;c__Bacilli;o__Lactobacillales;f__Lactobacillaceae;g__Pediococcus;s__Pediococcus acidilactici	d__Bacteria	p__Firmicutes	c__Bacilli	o__Lactobacillales	f__Lactobacillaceae	g__Pediococcus	s__Pediococcus acidilactici	SAG	PATRIC	0	2046001	42.02
1254.27	d__Bacteria;p__Firmicutes;c__Bacilli;o__Lactobacillales;f__Lactobacillaceae;g__Pediococcus;s__Pediococcus acidilactici	d__Bacteria;p__Firmicutes;c__Bacilli;o__Lactobacillales;f__Lactobacillaceae;g__Pediococcus;s__Pediococcus acidilactici	d__Bacteria	p__Firmicutes	c__Bacilli	o__Lactobacillales	f__Lactobacillaceae	g__Pediococcus	s__Pediococcus acidilactici	SAG	PATRIC	0	1880031	42.24
1254.27	d__Bacteria;p__Firmicutes;c__Bacilli;o__Lactobacillales;f__Lactobacillaceae;g__Pediococcus;s__Pediococcus acidilactici	d__Bacteria;p__Firmicutes;c__Bacilli;o__Lactobacillales;f__Lactobacillaceae;g__Pediococcus;s__Pediococcus acidilactici	d__Bacteria	p__Firmicutes	c__Bacilli	o__Lactobacillales	f__Lactobacillaceae	g__Pediococcus	s__Pediococcus acidilactici	SAG	PATRIC	0	2011990	42.11
1254.27	d__Bacteria;p__Firmicutes;c__Bacilli;o__Lactobacillales;f__Lactobacillaceae;g__Pediococcus;s__Pediococcus acidilactici	d__Bacteria;p__Firmicutes;c__Bacilli;o__Lactobacillales;f__Lactobacillaceae;g__Pediococcus;s__Pediococcus acidilactici	d__Bacteria	p__Firmicutes	c__Bacilli	o__Lactobacillales	f__Lactobacillaceae	g__Pediococcus	s__Pediococcus acidilactici	SAG	PATRIC	0	2065496	41.92
1254.27	d__Bacteria;p__Firmicutes;c__Bacilli;o__Lactobacillales;f__Lactobacillaceae;g__Pediococcus;s__Pediococcus acidilactici	d__Bacteria;p__Firmicutes;c__Bacilli;o__Lactobacillales;f__Lactobacillaceae;g__Pediococcus;s__Pediococcus acidilactici	d__Bacteria	p__Firmicutes	c__Bacilli	o__Lactobacillales	f__Lactobacillaceae	g__Pediococcus	s__Pediococcus acidilactici	SAG	PATRIC	0	1956844	42.16
1254.27	d__Bacteria;p__Firmicutes;c__Bacilli;o__Lactobacillales;f__Lactobacillaceae;g__Pediococcus;s__Pediococcus acidilactici	d__Bacteria;p__Firmicutes;c__Bacilli;o__Lactobacillales;f__Lactobacillaceae;g__Pediococcus;s__Pediococcus acidilactici	d__Bacteria	p__Firmicutes	c__Bacilli	o__Lactobacillales	f__Lactobacillaceae	g__Pediococcus	s__Pediococcus acidilactici	SAG	PATRIC	0	1900342	42.26
1254.27	d__Bacteria;p__Firmicutes;c__Bacilli;o__Lactobacillales;f__Lactobacillaceae;g__Pediococcus;s__Pediococcus acidilactici	d__Bacteria;p__Firmicutes;c__Bacilli;o__Lactobacillales;f__Lactobacillaceae;g__Pediococcus;s__Pediococcus acidilactici	d__Bacteria	p__Firmicutes	c__Bacilli	o__Lactobacillales	f__Lactobacillaceae	g__Pediococcus	s__Pediococcus acidilactici	SAG	PATRIC	0	1966530	42.09
1254.27	d__Bacteria;p__Firmicutes;c__Bacilli;o__Lactobacillales;f__Lactobacillaceae;g__Pediococcus;s__Pediococcus acidilactici	d__Bacteria;p__Firmicutes;c__Bacilli;o__Lactobacillales;f__Lactobacillaceae;g__Pediococcus;s__Pediococcus acidilactici	d__Bacteria	p__Firmicutes	c__Bacilli	o__Lactobacillales	f__Lactobacillaceae	g__Pediococcus	s__Pediococcus acidilactici	SAG	PATRIC	0	2005124	42.09
1254.27	d__Bacteria;p__Firmicutes;c__Bacilli;o__Lactobacillales;f__Lactobacillaceae;g__Pediococcus;s__Pediococcus acidilactici	d__Bacteria;p__Firmicutes;c__Bacilli;o__Lactobacillales;f__Lactobacillaceae;g__Pediococcus;s__Pediococcus acidilactici	d__Bacteria	p__Firmicutes	c__Bacilli	o__Lactobacillales	f__Lactobacillaceae	g__Pediococcus	s__Pediococcus acidilactici	SAG	PATRIC	0	2053379	42.18
1254.28	d__Bacteria;p__Firmicutes;c__Bacilli;o__Lactobacillales;f__Lactobacillaceae;g__Pediococcus;s__Pediococcus acidilactici	d__Bacteria;p__Firmicutes;c__Bacilli;o__Lactobacillales;f__Lactobacillaceae;g__Pediococcus;s__Pediococcus acidilactici	d__Bacteria	p__Firmicutes	c__Bacilli	o__Lactobacillales	f__Lactobacillaceae	g__Pediococcus	s__Pediococcus acidilactici	SAG	PATRIC	0	1992140	42.03
1254.28	d__Bacteria;p__Firmicutes;c__Bacilli;o__Lactobacillales;f__Lactobacillaceae;g__Pediococcus;s__Pediococcus acidilactici	d__Bacteria;p__Firmicutes;c__Bacilli;o__Lactobacillales;f__Lactobacillaceae;g__Pediococcus;s__Pediococcus acidilactici	d__Bacteria	p__Firmicutes	c__Bacilli	o__Lactobacillales	f__Lactobacillaceae	g__Pediococcus	s__Pediococcus acidilactici	SAG	PATRIC	0	2058108	41.99
1254.28	d__Bacteria;p__Firmicutes;c__Bacilli;o__Lactobacillales;f__Lactobacillaceae;g__Pediococcus;s__Pediococcus acidilactici_A	d__Bacteria;p__Firmicutes;c__Bacilli;o__Lactobacillales;f__Lactobacillaceae;g__Pediococcus;s__Pediococcus acidilactici	d__Bacteria	p__Firmicutes	c__Bacilli	o__Lactobacillales	f__Lactobacillaceae	g__Pediococcus	s__Pediococcus acidilactici_A	SAG	PATRIC	0	1970623	42.26
1254.28	d__Bacteria;p__Firmicutes;c__Bacilli;o__Lactobacillales;f__Lactobacillaceae;g__Pediococcus;s__Pediococcus acidilactici	d__Bacteria;p__Firmicutes;c__Bacilli;o__Lactobacillales;f__Lactobacillaceae;g__Pediococcus;s__Pediococcus acidilactici	d__Bacteria	p__Firmicutes	c__Bacilli	o__Lactobacillales	f__Lactobacillaceae	g__Pediococcus	s__Pediococcus acidilactici	SAG	PATRIC	0	1819928	42.25
1254.28	d__Bacteria;p__Firmicutes;c__Bacilli;o__Lactobacillales;f__Lactobacillaceae;g__Pediococcus;s__Pediococcus acidilactici	d__Bacteria;p__Firmicutes;c__Bacilli;o__Lactobacillales;f__Lactobacillaceae;g__Pediococcus;s__Pediococcus acidilactici	d__Bacteria	p__Firmicutes	c__Bacilli	o__Lactobacillales	f__Lactobacillaceae	g__Pediococcus	s__Pediococcus acidilactici	SAG	PATRIC	0	2015335	42.11
1254.29	d__Bacteria;p__Firmicutes;c__Bacilli;o__Lactobacillales;f__Lactobacillaceae;g__Pediococcus;s__Pediococcus acidilactici	d__Bacteria;p__Firmicutes;c__Bacilli;o__Lactobacillales;f__Lactobacillaceae;g__Pediococcus;s__Pediococcus acidilactici	d__Bacteria	p__Firmicutes	c__Bacilli	o__Lactobacillales	f__Lactobacillaceae	g__Pediococcus	s__Pediococcus acidilactici	SAG	PATRIC	0	2035155	42
1254.29	d__Bacteria;p__Firmicutes;c__Bacilli;o__Lactobacillales;f__Lactobacillaceae;g__Pediococcus;s__Pediococcus acidilactici	d__Bacteria;p__Firmicutes;c__Bacilli;o__Lactobacillales;f__Lactobacillaceae;g__Pediococcus;s__Pediococcus acidilactici	d__Bacteria	p__Firmicutes	c__Bacilli	o__Lactobacillales	f__Lactobacillaceae	g__Pediococcus	s__Pediococcus acidilactici	SAG	PATRIC	0	2016543	42.11
1254.29	d__Bacteria;p__Firmicutes;c__Bacilli;o__Lactobacillales;f__Lactobacillaceae;g__Pediococcus;s__Pediococcus acidilactici	d__Bacteria;p__Firmicutes;c__Bacilli;o__Lactobacillales;f__Lactobacillaceae;g__Pediococcus;s__Pediococcus acidilactici	d__Bacteria	p__Firmicutes	c__Bacilli	o__Lactobacillales	f__Lactobacillaceae	g__Pediococcus	s__Pediococcus acidilactici	SAG	PATRIC	0	1958615	42.03
1254.29	d__Bacteria;p__Firmicutes;c__Bacilli;o__Lactobacillales;f__Lactobacillaceae;g__Pediococcus;s__Pediococcus acidilactici	d__Bacteria;p__Firmicutes;c__Bacilli;o__Lactobacillales;f__Lactobacillaceae;g__Pediococcus;s__Pediococcus acidilactici	d__Bacteria	p__Firmicutes	c__Bacilli	o__Lactobacillales	f__Lactobacillaceae	g__Pediococcus	s__Pediococcus acidilactici	SAG	PATRIC	0	2012581	42.25
1254.31	d__Bacteria;p__Firmicutes;c__Bacilli;o__Lactobacillales;f__Lactobacillaceae;g__Pediococcus;s__Pediococcus acidilactici	d__Bacteria;p__Firmicutes;c__Bacilli;o__Lactobacillales;f__Lactobacillaceae;g__Pediococcus;s__Pediococcus acidilactici	d__Bacteria	p__Firmicutes	c__Bacilli	o__Lactobacillales	f__Lactobacillaceae	g__Pediococcus	s__Pediococcus acidilactici	SAG	PATRIC	0	1826053	42.19
1254.31	d__Bacteria;p__Firmicutes;c__Bacilli;o__Lactobacillales;f__Lactobacillaceae;g__Pediococcus;s__Pediococcus acidilactici	d__Bacteria;p__Firmicutes;c__Bacilli;o__Lactobacillales;f__Lactobacillaceae;g__Pediococcus;s__Pediococcus acidilactici	d__Bacteria	p__Firmicutes	c__Bacilli	o__Lactobacillales	f__Lactobacillaceae	g__Pediococcus	s__Pediococcus acidilactici	SAG	PATRIC	0	2093749	42.19
1254.31	d__Bacteria;p__Firmicutes;c__Bacilli;o__Lactobacillales;f__Lactobacillaceae;g__Pediococcus;s__Pediococcus acidilactici	d__Bacteria;p__Firmicutes;c__Bacilli;o__Lactobacillales;f__Lactobacillaceae;g__Pediococcus;s__Pediococcus acidilactici	d__Bacteria	p__Firmicutes	c__Bacilli	o__Lactobacillales	f__Lactobacillaceae	g__Pediococcus	s__Pediococcus acidilactici	SAG	PATRIC	0	2015957	42.24
1254.36	d__Bacteria;p__Firmicutes;c__Bacilli;o__Lactobacillales;f__Lactobacillaceae;g__Pediococcus;s__Pediococcus acidilactici	d__Bacteria;p__Firmicutes;c__Bacilli;o__Lactobacillales;f__Lactobacillaceae;g__Pediococcus;s__Pediococcus acidilactici	d__Bacteria	p__Firmicutes	c__Bacilli	o__Lactobacillales	f__Lactobacillaceae	g__Pediococcus	s__Pediococcus acidilactici	SAG	PATRIC	0	1925219	42.16
1254.36	d__Bacteria;p__Firmicutes;c__Bacilli;o__Lactobacillales;f__Lactobacillaceae;g__Pediococcus;s__Pediococcus acidilactici	d__Bacteria;p__Firmicutes;c__Bacilli;o__Lactobacillales;f__Lactobacillaceae;g__Pediococcus;s__Pediococcus acidilactici	d__Bacteria	p__Firmicutes	c__Bacilli	o__Lactobacillales	f__Lactobacillaceae	g__Pediococcus	s__Pediococcus acidilactici	SAG	PATRIC	0	2057497	42.09
1254.38	d__Bacteria;p__Firmicutes;c__Bacilli;o__Lactobacillales;f__Lactobacillaceae;g__Pediococcus;s__Pediococcus acidilactici	d__Bacteria;p__Firmicutes;c__Bacilli;o__Lactobacillales;f__Lactobacillaceae;g__Pediococcus;s__Pediococcus acidilactici	d__Bacteria	p__Firmicutes	c__Bacilli	o__Lactobacillales	f__Lactobacillaceae	g__Pediococcus	s__Pediococcus acidilactici	SAG	PATRIC	0	2107472	42.04
1254.39	d__Bacteria;p__Firmicutes;c__Bacilli;o__Lactobacillales;f__Lactobacillaceae;g__Pediococcus;s__Pediococcus acidilactici	d__Bacteria;p__Firmicutes;c__Bacilli;o__Lactobacillales;f__Lactobacillaceae;g__Pediococcus;s__Pediococcus acidilactici	d__Bacteria	p__Firmicutes	c__Bacilli	o__Lactobacillales	f__Lactobacillaceae	g__Pediococcus	s__Pediococcus acidilactici	SAG	PATRIC	0	2068296	42.23
1254.39	d__Bacteria;p__Firmicutes;c__Bacilli;o__Lactobacillales;f__Lactobacillaceae;g__Pediococcus;s__Pediococcus acidilactici	d__Bacteria;p__Firmicutes;c__Bacilli;o__Lactobacillales;f__Lactobacillaceae;g__Pediococcus;s__Pediococcus acidilactici	d__Bacteria	p__Firmicutes	c__Bacilli	o__Lactobacillales	f__Lactobacillaceae	g__Pediococcus	s__Pediococcus acidilactici	SAG	PATRIC	0	2009583	42.12
1254.4	d__Bacteria;p__Firmicutes;c__Bacilli;o__Lactobacillales;f__Lactobacillaceae;g__Pediococcus;s__Pediococcus acidilactici	d__Bacteria;p__Firmicutes;c__Bacilli;o__Lactobacillales;f__Lactobacillaceae;g__Pediococcus;s__Pediococcus acidilactici	d__Bacteria	p__Firmicutes	c__Bacilli	o__Lactobacillales	f__Lactobacillaceae	g__Pediococcus	s__Pediococcus acidilactici	SAG	PATRIC	0	1941154	42.31
1254.4	d__Bacteria;p__Firmicutes;c__Bacilli;o__Lactobacillales;f__Lactobacillaceae;g__Pediococcus;s__Pediococcus acidilactici	d__Bacteria;p__Firmicutes;c__Bacilli;o__Lactobacillales;f__Lactobacillaceae;g__Pediococcus;s__Pediococcus acidilactici	d__Bacteria	p__Firmicutes	c__Bacilli	o__Lactobacillales	f__Lactobacillaceae	g__Pediococcus	s__Pediococcus acidilactici	SAG	PATRIC	0	1953377	42.22
1254.41	d__Bacteria;p__Firmicutes;c__Bacilli;o__Lactobacillales;f__Lactobacillaceae;g__Pediococcus;s__Pediococcus acidilactici	d__Bacteria;p__Firmicutes;c__Bacilli;o__Lactobacillales;f__Lactobacillaceae;g__Pediococcus;s__Pediococcus acidilactici	d__Bacteria	p__Firmicutes	c__Bacilli	o__Lactobacillales	f__Lactobacillaceae	g__Pediococcus	s__Pediococcus acidilactici	SAG	PATRIC	0	1878955	42.28
1254.42	d__Bacteria;p__Firmicutes;c__Bacilli;o__Lactobacillales;f__Lactobacillaceae;g__Pediococcus;s__Pediococcus acidilactici	d__Bacteria;p__Firmicutes;c__Bacilli;o__Lactobacillales;f__Lactobacillaceae;g__Pediococcus;s__Pediococcus acidilactici	d__Bacteria	p__Firmicutes	c__Bacilli	o__Lactobacillales	f__Lactobacillaceae	g__Pediococcus	s__Pediococcus acidilactici	SAG	PATRIC	0	2198770	41.65
1254.66	d__Bacteria;p__Firmicutes;c__Bacilli;o__Lactobacillales;f__Lactobacillaceae;g__Pediococcus;s__Pediococcus acidilactici	d__Bacteria;p__Firmicutes;c__Bacilli;o__Lactobacillales;f__Lactobacillaceae;g__Pediococcus;s__Pediococcus acidilactici	d__Bacteria	p__Firmicutes	c__Bacilli	o__Lactobacillales	f__Lactobacillaceae	g__Pediococcus	s__Pediococcus acidilactici	SAG	PATRIC	0	2016878	42.06
1254.81	d__Bacteria;p__Firmicutes;c__Bacilli;o__Lactobacillales;f__Lactobacillaceae;g__Pediococcus;s__Pediococcus acidilactici	d__Bacteria;p__Firmicutes;c__Bacilli;o__Lactobacillales;f__Lactobacillaceae;g__Pediococcus;s__Pediococcus acidilactici	d__Bacteria	p__Firmicutes	c__Bacilli	o__Lactobacillales	f__Lactobacillaceae	g__Pediococcus	s__Pediococcus acidilactici	SAG	PATRIC	0	2033621	42.17
1.2562e+06	d__Bacteria;p__Firmicutes;c__Bacilli;o__Lactobacillales;f__Lactobacillaceae;g__Lacticaseibacillus;s__Lacticaseibacillus paracasei	d__Bacteria;p__Firmicutes;c__Bacilli;o__Lactobacillales;f__Lactobacillaceae;g__Lactobacillus;s__	d__Bacteria	p__Firmicutes	c__Bacilli	o__Lactobacillales	f__Lactobacillaceae	g__Lacticaseibacillus	s__Lacticaseibacillus paracasei	SAG	PATRIC	3	2970568	46.1
1.2562e+06	d__Bacteria;p__Firmicutes;c__Bacilli;o__Lactobacillales;f__Lactobacillaceae;g__Lacticaseibacillus;s__Lacticaseibacillus paracasei	d__Bacteria;p__Firmicutes;c__Bacilli;o__Lactobacillales;f__Lactobacillaceae;g__Lactobacillus;s__	d__Bacteria	p__Firmicutes	c__Bacilli	o__Lactobacillales	f__Lactobacillaceae	g__Lacticaseibacillus	s__Lacticaseibacillus paracasei	SAG	PATRIC	2	2987352	46.25
1.25621e+06	d__Bacteria;p__Firmicutes;c__Bacilli;o__Lactobacillales;f__Lactobacillaceae;g__Lacticaseibacillus;s__Lacticaseibacillus paracasei	d__Bacteria;p__Firmicutes;c__Bacilli;o__Lactobacillales;f__Lactobacillaceae;g__Lactobacillus;s__	d__Bacteria	p__Firmicutes	c__Bacilli	o__Lactobacillales	f__Lactobacillaceae	g__Lacticaseibacillus	s__Lacticaseibacillus paracasei	SAG	PATRIC	4	2981014	46.19
1.25704e+06	d__Bacteria;p__Firmicutes;c__Bacilli;o__Lactobacillales;f__Streptococcaceae;g__Streptococcus;s__Streptococcus mutans	d__Bacteria;p__Firmicutes;c__Bacilli;o__Lactobacillales;f__Streptococcaceae;g__Streptococcus;s__Streptococcus mutans	d__Bacteria	p__Firmicutes	c__Bacilli	o__Lactobacillales	f__Streptococcaceae	g__Streptococcus	s__Streptococcus mutans	SAG	PATRIC	8	1916191	36.69
1.26036e+06	d__Bacteria;p__Firmicutes;c__Bacilli;o__Lactobacillales;f__Enterococcaceae;g__Enterococcus;s__Enterococcus faecalis	d__Bacteria;p__Firmicutes;c__Bacilli;o__Lactobacillales;f__Enterococcaceae;g__Enterococcus;s__Enterococcus faecalis	d__Bacteria	p__Firmicutes	c__Bacilli	o__Lactobacillales	f__Enterococcaceae	g__Enterococcus	s__Enterococcus faecalis	SAG	PATRIC	1	2791112	37.48
1.26267e+06	d__Bacteria;p__Firmicutes;c__Bacilli;o__Lactobacillales;f__Enterococcaceae;g__Enterococcus_B;s__Enterococcus_B hirae	d__Bacteria;p__Firmicutes;c__Bacilli;o__Lactobacillales;f__Enterococcaceae;g__Enterococcus;s__Enterococcus hirae	d__Bacteria	p__Firmicutes	c__Bacilli	o__Lactobacillales	f__Enterococcaceae	g__Enterococcus_B	s__Enterococcus_B hirae	SAG	PATRIC	5	2849590	36.8
1.26267e+06	d__Bacteria;p__Firmicutes;c__Bacilli;o__Lactobacillales;f__Enterococcaceae;g__Enterococcus_B;s__Enterococcus_B hirae	d__Bacteria;p__Firmicutes;c__Bacilli;o__Lactobacillales;f__Enterococcaceae;g__Enterococcus;s__Enterococcus hirae	d__Bacteria	p__Firmicutes	c__Bacilli	o__Lactobacillales	f__Enterococcaceae	g__Enterococcus_B	s__Enterococcus_B hirae	SAG	PATRIC	5	2860996	36.77
1.26568e+06	d__Bacteria;p__Firmicutes;c__Bacilli;o__Lactobacillales;f__Streptococcaceae;g__Streptococcus;s__Streptococcus agalactiae	d__Bacteria;p__Firmicutes;c__Bacilli;o__Lactobacillales;f__Streptococcaceae;g__Streptococcus;s__Streptococcus agalactiae	d__Bacteria	p__Firmicutes	c__Bacilli	o__Lactobacillales	f__Streptococcaceae	g__Streptococcus	s__Streptococcus agalactiae	SAG	PATRIC	3	1801666	35.29
1.26607e+06	d__Bacteria;p__Firmicutes;c__Bacilli;o__Lactobacillales;f__Streptococcaceae;g__Streptococcus;s__Streptococcus agalactiae	d__Bacteria;p__Firmicutes;c__Bacilli;o__Lactobacillales;f__Streptococcaceae;g__Streptococcus;s__Streptococcus agalactiae	d__Bacteria	p__Firmicutes	c__Bacilli	o__Lactobacillales	f__Streptococcaceae	g__Streptococcus	s__Streptococcus agalactiae	SAG	PATRIC	3	1792401	35.26
1.26607e+06	d__Bacteria;p__Firmicutes;c__Bacilli;o__Lactobacillales;f__Streptococcaceae;g__Streptococcus;s__Streptococcus agalactiae	d__Bacteria;p__Firmicutes;c__Bacilli;o__Lactobacillales;f__Streptococcaceae;g__Streptococcus;s__Streptococcus agalactiae	d__Bacteria	p__Firmicutes	c__Bacilli	o__Lactobacillales	f__Streptococcaceae	g__Streptococcus	s__Streptococcus agalactiae	SAG	PATRIC	3	1800091	35.27
1.26607e+06	d__Bacteria;p__Firmicutes;c__Bacilli;o__Lactobacillales;f__Streptococcaceae;g__Streptococcus;s__Streptococcus agalactiae	d__Bacteria;p__Firmicutes;c__Bacilli;o__Lactobacillales;f__Streptococcaceae;g__Streptococcus;s__Streptococcus agalactiae	d__Bacteria	p__Firmicutes	c__Bacilli	o__Lactobacillales	f__Streptococcaceae	g__Streptococcus	s__Streptococcus agalactiae	SAG	PATRIC	2	1796759	35.25
1.26716e+06	d__Bacteria;p__Firmicutes;c__Bacilli;o__Lactobacillales;f__Lactobacillaceae;g__Loigolactobacillus;s__Loigolactobacillus iwatensis	d__Bacteria;p__Firmicutes;c__Bacilli;o__Lactobacillales;f__Lactobacillaceae;g__Lactobacillus;s__Lactobacillus iwatensis	d__Bacteria	p__Firmicutes	c__Bacilli	o__Lactobacillales	f__Lactobacillaceae	g__Loigolactobacillus	s__Loigolactobacillus iwatensis	SAG	PATRIC	1	2622292	40.59
1.27313e+06	d__Bacteria;p__Firmicutes;c__Bacilli;o__Lactobacillales;f__Lactobacillaceae;g__Ligilactobacillus;s__Ligilactobacillus salivarius	d__Bacteria;p__Firmicutes;c__Bacilli;o__Lactobacillales;f__Lactobacillaceae;g__Lactobacillus;s__Lactobacillus salivarius	d__Bacteria	p__Firmicutes	c__Bacilli	o__Lactobacillales	f__Lactobacillaceae	g__Ligilactobacillus	s__Ligilactobacillus salivarius	SAG	PATRIC	3	2156840	32.67
1.27354e+06	d__Bacteria;p__Firmicutes;c__Bacilli;o__Lactobacillales;f__Streptococcaceae;g__Streptococcus;s__Streptococcus iniae	d__Bacteria;p__Firmicutes;c__Bacilli;o__Lactobacillales;f__Streptococcaceae;g__Streptococcus;s__Streptococcus iniae	d__Bacteria	p__Firmicutes	c__Bacilli	o__Lactobacillales	f__Streptococcaceae	g__Streptococcus	s__Streptococcus iniae	SAG	PATRIC	2	1847367	36.99
1.27438e+06	d__Bacteria;p__Firmicutes;c__Bacilli;o__Lactobacillales;f__Enterococcaceae;g__Enterococcus_I;s__Enterococcus_I alcedinis	d__Bacteria;p__Firmicutes;c__Bacilli;o__Lactobacillales;f__Enterococcaceae;g__Enterococcus;s__Enterococcus alcedinis	d__Bacteria	p__Firmicutes	c__Bacilli	o__Lactobacillales	f__Enterococcaceae	g__Enterococcus_I	s__Enterococcus_I alcedinis	SAG	PATRIC	0	2686367	37.6
1.28466e+06	d__Bacteria;p__Firmicutes;c__Bacilli;o__Lactobacillales;f__Lactobacillaceae;g__Lactiplantibacillus;s__Lactiplantibacillus plantarum	d__Bacteria;p__Firmicutes;c__Bacilli;o__Lactobacillales;f__Lactobacillaceae;g__Lactiplantibacillus;s__Lactiplantibacillus plantarum	d__Bacteria	p__Firmicutes	c__Bacilli	o__Lactobacillales	f__Lactobacillaceae	g__Lactiplantibacillus	s__Lactiplantibacillus plantarum	SAG	PATRIC	4	3203964	44.65
1.28558e+06	d__Bacteria;p__Firmicutes;c__Bacilli;o__Lactobacillales;f__Lactobacillaceae;g__Latilactobacillus;s__Latilactobacillus sakei	d__Bacteria;p__Firmicutes;c__Bacilli;o__Lactobacillales;f__Lactobacillaceae;g__Lactobacillus;s__Lactobacillus sakei	d__Bacteria	p__Firmicutes	c__Bacilli	o__Lactobacillales	f__Lactobacillaceae	g__Latilactobacillus	s__Latilactobacillus sakei	SAG	PATRIC	2	2035605	40.87
1.29553e+06	d__Bacteria;p__Firmicutes;c__Bacilli;o__Lactobacillales;f__Enterococcaceae;g__Enterococcus_B;s__Enterococcus_B faecium	d__Bacteria;p__Firmicutes;c__Bacilli;o__Lactobacillales;f__Enterococcaceae;g__Enterococcus;s__Enterococcus faecium	d__Bacteria	p__Firmicutes	c__Bacilli	o__Lactobacillales	f__Enterococcaceae	g__Enterococcus_B	s__Enterococcus_B faecium	SAG	PATRIC	5	2886747	37.74
1.29654e+06	d__Bacteria;p__Firmicutes;c__Bacilli;o__Lactobacillales;f__Lactobacillaceae;g__Lactiplantibacillus;s__Lactiplantibacillus mudanjiangensis	d__Bacteria;p__Firmicutes;c__Bacilli;o__Lactobacillales;f__Lactobacillaceae;g__Lactobacillus;s__Lactobacillus mudanjiangensis	d__Bacteria	p__Firmicutes	c__Bacilli	o__Lactobacillales	f__Lactobacillaceae	g__Lactiplantibacillus	s__Lactiplantibacillus mudanjiangensis	SAG	PATRIC	4	3673891	42.67
1302.42	d__Bacteria;p__Firmicutes;c__Bacilli;o__Lactobacillales;f__Streptococcaceae;g__Streptococcus;s__Streptococcus gordonii	d__Bacteria;p__Firmicutes;c__Bacilli;o__Lactobacillales;f__Streptococcaceae;g__Streptococcus;s__Streptococcus gordonii	d__Bacteria	p__Firmicutes	c__Bacilli	o__Lactobacillales	f__Streptococcaceae	g__Streptococcus	s__Streptococcus gordonii	SAG	PATRIC	4	2950200	39.68
1302.42	d__Bacteria;p__Firmicutes;c__Bacilli;o__Lactobacillales;f__Streptococcaceae;g__Streptococcus;s__Streptococcus gordonii	d__Bacteria;p__Firmicutes;c__Bacilli;o__Lactobacillales;f__Streptococcaceae;g__Streptococcus;s__Streptococcus gordonii	d__Bacteria	p__Firmicutes	c__Bacilli	o__Lactobacillales	f__Streptococcaceae	g__Streptococcus	s__Streptococcus gordonii	SAG	PATRIC	1	1637170	40.17
1302.83	d__Bacteria;p__Firmicutes;c__Bacilli;o__Lactobacillales;f__Streptococcaceae;g__Streptococcus;s__Streptococcus gordonii	d__Bacteria;p__Firmicutes;c__Bacilli;o__Lactobacillales;f__Streptococcaceae;g__Streptococcus;s__Streptococcus gordonii	d__Bacteria	p__Firmicutes	c__Bacilli	o__Lactobacillales	f__Streptococcaceae	g__Streptococcus	s__Streptococcus gordonii	SAG	PATRIC	4	2222466	40.42
1.30265e+06	d__Bacteria;p__Firmicutes;c__Bacilli;o__Lactobacillales;f__Enterococcaceae;g__Tetragenococcus;s__Tetragenococcus muriaticus	d__Bacteria;p__Firmicutes;c__Bacilli;o__Lactobacillales;f__Enterococcaceae;g__Tetragenococcus;s__Tetragenococcus muriaticus	d__Bacteria	p__Firmicutes	c__Bacilli	o__Lactobacillales	f__Enterococcaceae	g__Tetragenococcus	s__Tetragenococcus muriaticus	SAG	PATRIC	0	2077547	35.95
1.30265e+06	d__Bacteria;p__Firmicutes;c__Bacilli;o__Lactobacillales;f__Enterococcaceae;g__Tetragenococcus;s__Tetragenococcus muriaticus	d__Bacteria;p__Firmicutes;c__Bacilli;o__Lactobacillales;f__Enterococcaceae;g__Tetragenococcus;s__Tetragenococcus muriaticus	d__Bacteria	p__Firmicutes	c__Bacilli	o__Lactobacillales	f__Enterococcaceae	g__Tetragenococcus	s__Tetragenococcus muriaticus	SAG	PATRIC	0	2100758	36.03
1303.28	d__Bacteria;p__Firmicutes;c__Bacilli;o__Lactobacillales;f__Streptococcaceae;g__Streptococcus;s__Streptococcus oralis_S	d__Bacteria;p__Firmicutes;c__Bacilli;o__Lactobacillales;f__Streptococcaceae;g__Streptococcus;s__Streptococcus oralis	d__Bacteria	p__Firmicutes	c__Bacilli	o__Lactobacillales	f__Streptococcaceae	g__Streptococcus	s__Streptococcus oralis_S	SAG	PATRIC	2	1989062	41.16
1303.28	d__Bacteria;p__Firmicutes;c__Bacilli;o__Lactobacillales;f__Streptococcaceae;g__Streptococcus;s__Streptococcus oralis	d__Bacteria;p__Firmicutes;c__Bacilli;o__Lactobacillales;f__Streptococcaceae;g__Streptococcus;s__Streptococcus oralis	d__Bacteria	p__Firmicutes	c__Bacilli	o__Lactobacillales	f__Streptococcaceae	g__Streptococcus	s__Streptococcus oralis	SAG	PATRIC	3	1951779	41.25
1303.28	d__Bacteria;p__Firmicutes;c__Bacilli;o__Lactobacillales;f__Streptococcaceae;g__Streptococcus;s__Streptococcus oralis_BE	d__Bacteria;p__Firmicutes;c__Bacilli;o__Lactobacillales;f__Streptococcaceae;g__Streptococcus;s__Streptococcus oralis	d__Bacteria	p__Firmicutes	c__Bacilli	o__Lactobacillales	f__Streptococcaceae	g__Streptococcus	s__Streptococcus oralis_BE	SAG	PATRIC	2	1836062	41.17
1303.28	d__Bacteria;p__Firmicutes;c__Bacilli;o__Lactobacillales;f__Streptococcaceae;g__Streptococcus;s__Streptococcus oralis	d__Bacteria;p__Firmicutes;c__Bacilli;o__Lactobacillales;f__Streptococcaceae;g__Streptococcus;s__Streptococcus oralis	d__Bacteria	p__Firmicutes	c__Bacilli	o__Lactobacillales	f__Streptococcaceae	g__Streptococcus	s__Streptococcus oralis	SAG	PATRIC	3	1957686	41.32
1303.28	d__Bacteria;p__Firmicutes;c__Bacilli;o__Lactobacillales;f__Streptococcaceae;g__Streptococcus;s__Streptococcus oralis_BC	d__Bacteria;p__Firmicutes;c__Bacilli;o__Lactobacillales;f__Streptococcaceae;g__Streptococcus;s__Streptococcus oralis	d__Bacteria	p__Firmicutes	c__Bacilli	o__Lactobacillales	f__Streptococcaceae	g__Streptococcus	s__Streptococcus oralis_BC	SAG	PATRIC	2	1944205	41.39
1303.28	d__Bacteria;p__Firmicutes;c__Bacilli;o__Lactobacillales;f__Streptococcaceae;g__Streptococcus;s__Streptococcus oralis_G	d__Bacteria;p__Firmicutes;c__Bacilli;o__Lactobacillales;f__Streptococcaceae;g__Streptococcus;s__Streptococcus oralis	d__Bacteria	p__Firmicutes	c__Bacilli	o__Lactobacillales	f__Streptococcaceae	g__Streptococcus	s__Streptococcus oralis_G	SAG	PATRIC	2	1834575	41.3
1303.29	d__Bacteria;p__Firmicutes;c__Bacilli;o__Lactobacillales;f__Streptococcaceae;g__Streptococcus;s__Streptococcus oralis_H	d__Bacteria;p__Firmicutes;c__Bacilli;o__Lactobacillales;f__Streptococcaceae;g__Streptococcus;s__Streptococcus oralis	d__Bacteria	p__Firmicutes	c__Bacilli	o__Lactobacillales	f__Streptococcaceae	g__Streptococcus	s__Streptococcus oralis_H	SAG	PATRIC	3	1590436	41.21
1303.29	d__Bacteria;p__Firmicutes;c__Bacilli;o__Lactobacillales;f__Streptococcaceae;g__Streptococcus;s__Streptococcus oralis_J	d__Bacteria;p__Firmicutes;c__Bacilli;o__Lactobacillales;f__Streptococcaceae;g__Streptococcus;s__Streptococcus oralis	d__Bacteria	p__Firmicutes	c__Bacilli	o__Lactobacillales	f__Streptococcaceae	g__Streptococcus	s__Streptococcus oralis_J	SAG	PATRIC	2	1947561	41.05
1303.29	d__Bacteria;p__Firmicutes;c__Bacilli;o__Lactobacillales;f__Streptococcaceae;g__Streptococcus;s__Streptococcus oralis_BF	d__Bacteria;p__Firmicutes;c__Bacilli;o__Lactobacillales;f__Streptococcaceae;g__Streptococcus;s__Streptococcus oralis	d__Bacteria	p__Firmicutes	c__Bacilli	o__Lactobacillales	f__Streptococcaceae	g__Streptococcus	s__Streptococcus oralis_BF	SAG	PATRIC	5	1928411	41.08
1303.29	d__Bacteria;p__Firmicutes;c__Bacilli;o__Lactobacillales;f__Streptococcaceae;g__Streptococcus;s__Streptococcus oralis_BJ	d__Bacteria;p__Firmicutes;c__Bacilli;o__Lactobacillales;f__Streptococcaceae;g__Streptococcus;s__Streptococcus oralis	d__Bacteria	p__Firmicutes	c__Bacilli	o__Lactobacillales	f__Streptococcaceae	g__Streptococcus	s__Streptococcus oralis_BJ	SAG	PATRIC	2	1934756	41.14
1303.29	d__Bacteria;p__Firmicutes;c__Bacilli;o__Lactobacillales;f__Streptococcaceae;g__Streptococcus;s__Streptococcus oralis	d__Bacteria;p__Firmicutes;c__Bacilli;o__Lactobacillales;f__Streptococcaceae;g__Streptococcus;s__Streptococcus oralis	d__Bacteria	p__Firmicutes	c__Bacilli	o__Lactobacillales	f__Streptococcaceae	g__Streptococcus	s__Streptococcus oralis	SAG	PATRIC	3	1961225	41.39
1303.29	d__Bacteria;p__Firmicutes;c__Bacilli;o__Lactobacillales;f__Streptococcaceae;g__Streptococcus;s__Streptococcus oralis_BC	d__Bacteria;p__Firmicutes;c__Bacilli;o__Lactobacillales;f__Streptococcaceae;g__Streptococcus;s__Streptococcus oralis	d__Bacteria	p__Firmicutes	c__Bacilli	o__Lactobacillales	f__Streptococcaceae	g__Streptococcus	s__Streptococcus oralis_BC	SAG	PATRIC	3	2117662	41.02
1303.29	d__Bacteria;p__Firmicutes;c__Bacilli;o__Lactobacillales;f__Streptococcaceae;g__Streptococcus;s__Streptococcus oralis	d__Bacteria;p__Firmicutes;c__Bacilli;o__Lactobacillales;f__Streptococcaceae;g__Streptococcus;s__Streptococcus oralis	d__Bacteria	p__Firmicutes	c__Bacilli	o__Lactobacillales	f__Streptococcaceae	g__Streptococcus	s__Streptococcus oralis	SAG	PATRIC	3	2021798	41.07
1303.29	d__Bacteria;p__Firmicutes;c__Bacilli;o__Lactobacillales;f__Streptococcaceae;g__Streptococcus;s__Streptococcus mitis_AI	d__Bacteria;p__Firmicutes;c__Bacilli;o__Lactobacillales;f__Streptococcaceae;g__Streptococcus;s__Streptococcus oralis	d__Bacteria	p__Firmicutes	c__Bacilli	o__Lactobacillales	f__Streptococcaceae	g__Streptococcus	s__Streptococcus mitis_AI	SAG	PATRIC	2	2024253	40.17
1303.3	d__Bacteria;p__Firmicutes;c__Bacilli;o__Lactobacillales;f__Streptococcaceae;g__Streptococcus;s__Streptococcus oralis	d__Bacteria;p__Firmicutes;c__Bacilli;o__Lactobacillales;f__Streptococcaceae;g__Streptococcus;s__Streptococcus oralis	d__Bacteria	p__Firmicutes	c__Bacilli	o__Lactobacillales	f__Streptococcaceae	g__Streptococcus	s__Streptococcus oralis	SAG	PATRIC	2	2011128	41.07
1303.43	d__Bacteria;p__Firmicutes;c__Bacilli;o__Lactobacillales;f__Streptococcaceae;g__Streptococcus;s__Streptococcus oralis_G	d__Bacteria;p__Firmicutes;c__Bacilli;o__Lactobacillales;f__Streptococcaceae;g__Streptococcus;s__Streptococcus oralis	d__Bacteria	p__Firmicutes	c__Bacilli	o__Lactobacillales	f__Streptococcaceae	g__Streptococcus	s__Streptococcus oralis_G	SAG	PATRIC	3	1873971	41.15
1303.44	d__Bacteria;p__Firmicutes;c__Bacilli;o__Lactobacillales;f__Streptococcaceae;g__Streptococcus;s__Streptococcus oralis_BC	d__Bacteria;p__Firmicutes;c__Bacilli;o__Lactobacillales;f__Streptococcaceae;g__Streptococcus;s__Streptococcus oralis	d__Bacteria	p__Firmicutes	c__Bacilli	o__Lactobacillales	f__Streptococcaceae	g__Streptococcus	s__Streptococcus oralis_BC	SAG	PATRIC	2	2043121	41.25
1303.64	d__Bacteria;p__Firmicutes;c__Bacilli;o__Lactobacillales;f__Streptococcaceae;g__Streptococcus;s__Streptococcus oralis_K	d__Bacteria;p__Firmicutes;c__Bacilli;o__Lactobacillales;f__Streptococcaceae;g__Streptococcus;s__Streptococcus oralis	d__Bacteria	p__Firmicutes	c__Bacilli	o__Lactobacillales	f__Streptococcaceae	g__Streptococcus	s__Streptococcus oralis_K	SAG	PATRIC	3	2278733	36.03
1303.64	d__Bacteria;p__Firmicutes;c__Bacilli;o__Lactobacillales;f__Streptococcaceae;g__Streptococcus;s__Streptococcus oralis_BD	d__Bacteria;p__Firmicutes;c__Bacilli;o__Lactobacillales;f__Streptococcaceae;g__Streptococcus;s__Streptococcus oralis	d__Bacteria	p__Firmicutes	c__Bacilli	o__Lactobacillales	f__Streptococcaceae	g__Streptococcus	s__Streptococcus oralis_BD	SAG	PATRIC	3	2061228	40.97
1303.65	d__Bacteria;p__Firmicutes;c__Bacilli;o__Lactobacillales;f__Streptococcaceae;g__Streptococcus;s__Streptococcus sp000831085	d__Bacteria;p__Firmicutes;c__Bacilli;o__Lactobacillales;f__Streptococcaceae;g__Streptococcus;s__	d__Bacteria	p__Firmicutes	c__Bacilli	o__Lactobacillales	f__Streptococcaceae	g__Streptococcus	s__Streptococcus sp000831085	SAG	PATRIC	2	2027245	41.13
1303.74	d__Bacteria;p__Firmicutes;c__Bacilli;o__Lactobacillales;f__Streptococcaceae;g__Streptococcus;s__Streptococcus mitis_BC	d__Bacteria;p__Firmicutes;c__Bacilli;o__Lactobacillales;f__Streptococcaceae;g__Streptococcus;s__Streptococcus oralis	d__Bacteria	p__Firmicutes	c__Bacilli	o__Lactobacillales	f__Streptococcaceae	g__Streptococcus	s__Streptococcus mitis_BC	SAG	PATRIC	2	1949061	41.29
1303.8	d__Bacteria;p__Firmicutes;c__Bacilli;o__Lactobacillales;f__Streptococcaceae;g__Streptococcus;s__	NA	d__Bacteria	p__Firmicutes	c__Bacilli	o__Lactobacillales	f__Streptococcaceae	g__Streptococcus	s__	SAG	PATRIC	2	2086950	36.61
1303.92	d__Bacteria;p__Firmicutes;c__Bacilli;o__Lactobacillales;f__Streptococcaceae;g__Streptococcus;s__Streptococcus oralis_AC	d__Bacteria;p__Firmicutes;c__Bacilli;o__Lactobacillales;f__Streptococcaceae;g__Streptococcus;s__Streptococcus mitis	d__Bacteria	p__Firmicutes	c__Bacilli	o__Lactobacillales	f__Streptococcaceae	g__Streptococcus	s__Streptococcus oralis_AC	SAG	PATRIC	3	2024323	41.04
1303.92	d__Bacteria;p__Firmicutes;c__Bacilli;o__Lactobacillales;f__Streptococcaceae;g__Streptococcus;s__Streptococcus oralis	d__Bacteria;p__Firmicutes;c__Bacilli;o__Lactobacillales;f__Streptococcaceae;g__Streptococcus;s__Streptococcus oralis	d__Bacteria	p__Firmicutes	c__Bacilli	o__Lactobacillales	f__Streptococcaceae	g__Streptococcus	s__Streptococcus oralis	SAG	PATRIC	3	1994899	41.41
1303.92	d__Bacteria;p__Firmicutes;c__Bacilli;o__Lactobacillales;f__Streptococcaceae;g__Streptococcus;s__	NA	d__Bacteria	p__Firmicutes	c__Bacilli	o__Lactobacillales	f__Streptococcaceae	g__Streptococcus	s__	SAG	PATRIC	3	1905756	41.3
1303.92	d__Bacteria;p__Firmicutes;c__Bacilli;o__Lactobacillales;f__Streptococcaceae;g__Streptococcus;s__Streptococcus oralis_S	d__Bacteria;p__Firmicutes;c__Bacilli;o__Lactobacillales;f__Streptococcaceae;g__Streptococcus;s__Streptococcus oralis	d__Bacteria	p__Firmicutes	c__Bacilli	o__Lactobacillales	f__Streptococcaceae	g__Streptococcus	s__Streptococcus oralis_S	SAG	PATRIC	2	2005747	41.1
1303.93	d__Bacteria;p__Firmicutes;c__Bacilli;o__Lactobacillales;f__Streptococcaceae;g__Streptococcus;s__Streptococcus oralis_S	d__Bacteria;p__Firmicutes;c__Bacilli;o__Lactobacillales;f__Streptococcaceae;g__Streptococcus;s__Streptococcus oralis	d__Bacteria	p__Firmicutes	c__Bacilli	o__Lactobacillales	f__Streptococcaceae	g__Streptococcus	s__Streptococcus oralis_S	SAG	PATRIC	2	1430041	42.05
1303.93	d__Bacteria;p__Firmicutes;c__Bacilli;o__Lactobacillales;f__Streptococcaceae;g__Streptococcus;s__Streptococcus dentisani	d__Bacteria;p__Firmicutes;c__Bacilli;o__Lactobacillales;f__Streptococcaceae;g__Streptococcus;s__Streptococcus mitis	d__Bacteria	p__Firmicutes	c__Bacilli	o__Lactobacillales	f__Streptococcaceae	g__Streptococcus	s__Streptococcus dentisani	SAG	PATRIC	2	1282168	41.74
1303.93	d__Bacteria;p__Firmicutes;c__Bacilli;o__Lactobacillales;f__Streptococcaceae;g__Streptococcus;s__Streptococcus oralis_S	d__Bacteria;p__Firmicutes;c__Bacilli;o__Lactobacillales;f__Streptococcaceae;g__Streptococcus;s__Streptococcus oralis	d__Bacteria	p__Firmicutes	c__Bacilli	o__Lactobacillales	f__Streptococcaceae	g__Streptococcus	s__Streptococcus oralis_S	SAG	PATRIC	4	1943306	40.88
1303.93	d__Bacteria;p__Firmicutes;c__Bacilli;o__Lactobacillales;f__Streptococcaceae;g__Streptococcus;s__Streptococcus oralis	d__Bacteria;p__Firmicutes;c__Bacilli;o__Lactobacillales;f__Streptococcaceae;g__Streptococcus;s__Streptococcus oralis	d__Bacteria	p__Firmicutes	c__Bacilli	o__Lactobacillales	f__Streptococcaceae	g__Streptococcus	s__Streptococcus oralis	SAG	PATRIC	4	1904152	40.85
1303.93	d__Bacteria;p__Firmicutes;c__Bacilli;o__Lactobacillales;f__Streptococcaceae;g__Streptococcus;s__Streptococcus oralis_AC	d__Bacteria;p__Firmicutes;c__Bacilli;o__Lactobacillales;f__Streptococcaceae;g__Streptococcus;s__Streptococcus mitis	d__Bacteria	p__Firmicutes	c__Bacilli	o__Lactobacillales	f__Streptococcaceae	g__Streptococcus	s__Streptococcus oralis_AC	SAG	PATRIC	3	1910386	41.07
1303.94	d__Bacteria;p__Firmicutes;c__Bacilli;o__Lactobacillales;f__Streptococcaceae;g__Streptococcus;s__Streptococcus oralis_BD	d__Bacteria;p__Firmicutes;c__Bacilli;o__Lactobacillales;f__Streptococcaceae;g__Streptococcus;s__Streptococcus oralis	d__Bacteria	p__Firmicutes	c__Bacilli	o__Lactobacillales	f__Streptococcaceae	g__Streptococcus	s__Streptococcus oralis_BD	SAG	PATRIC	2	1396087	41.88
1303.94	d__Bacteria;p__Firmicutes;c__Bacilli;o__Lactobacillales;f__Streptococcaceae;g__Streptococcus;s__Streptococcus oralis_H	d__Bacteria;p__Firmicutes;c__Bacilli;o__Lactobacillales;f__Streptococcaceae;g__Streptococcus;s__Streptococcus oralis	d__Bacteria	p__Firmicutes	c__Bacilli	o__Lactobacillales	f__Streptococcaceae	g__Streptococcus	s__Streptococcus oralis_H	SAG	PATRIC	3	1931803	41.23
1303.95	d__Bacteria;p__Firmicutes;c__Bacilli;o__Lactobacillales;f__Streptococcaceae;g__Streptococcus;s__Streptococcus oralis	d__Bacteria;p__Firmicutes;c__Bacilli;o__Lactobacillales;f__Streptococcaceae;g__Streptococcus;s__Streptococcus oralis	d__Bacteria	p__Firmicutes	c__Bacilli	o__Lactobacillales	f__Streptococcaceae	g__Streptococcus	s__Streptococcus oralis	SAG	PATRIC	3	1911766	41.3
1.30359e+06	d__Bacteria;p__Firmicutes;c__Bacilli;o__Lactobacillales;f__Lactobacillaceae;g__Bombilactobacillus;s__Bombilactobacillus bombi_A	d__Bacteria;p__Firmicutes;c__Bacilli;o__Lactobacillales;f__Lactobacillaceae;g__Lactobacillus;s__Lactobacillus bombi	d__Bacteria	p__Firmicutes	c__Bacilli	o__Lactobacillales	f__Lactobacillaceae	g__Bombilactobacillus	s__Bombilactobacillus bombi_A	SAG	PATRIC	1	1805736	35.88
1304.17	d__Bacteria;p__Firmicutes;c__Bacilli;o__Lactobacillales;f__Streptococcaceae;g__Streptococcus;s__Streptococcus salivarius	d__Bacteria;p__Firmicutes;c__Bacilli;o__Lactobacillales;f__Streptococcaceae;g__Streptococcus;s__Streptococcus salivarius	d__Bacteria	p__Firmicutes	c__Bacilli	o__Lactobacillales	f__Streptococcaceae	g__Streptococcus	s__Streptococcus salivarius	SAG	PATRIC	6	2047245	39.78
1304.38	d__Bacteria;p__Firmicutes;c__Bacilli;o__Lactobacillales;f__Streptococcaceae;g__Streptococcus;s__Streptococcus salivarius	d__Bacteria;p__Firmicutes;c__Bacilli;o__Lactobacillales;f__Streptococcaceae;g__Streptococcus;s__Streptococcus salivarius	d__Bacteria	p__Firmicutes	c__Bacilli	o__Lactobacillales	f__Streptococcaceae	g__Streptococcus	s__Streptococcus salivarius	SAG	PATRIC	6	2313188	39.57
1305.69	d__Bacteria;p__Firmicutes;c__Bacilli;o__Lactobacillales;f__Streptococcaceae;g__Streptococcus;s__Streptococcus sanguinis_C	d__Bacteria;p__Firmicutes;c__Bacilli;o__Lactobacillales;f__Streptococcaceae;g__Streptococcus;s__Streptococcus sanguinis	d__Bacteria	p__Firmicutes	c__Bacilli	o__Lactobacillales	f__Streptococcaceae	g__Streptococcus	s__Streptococcus sanguinis_C	SAG	PATRIC	0	2218242	43.18
1305.73	d__Bacteria;p__Firmicutes;c__Bacilli;o__Lactobacillales;f__Streptococcaceae;g__Streptococcus;s__Streptococcus sanguinis_I	d__Bacteria;p__Firmicutes;c__Bacilli;o__Lactobacillales;f__Streptococcaceae;g__Streptococcus;s__Streptococcus sanguinis	d__Bacteria	p__Firmicutes	c__Bacilli	o__Lactobacillales	f__Streptococcaceae	g__Streptococcus	s__Streptococcus sanguinis_I	SAG	PATRIC	3	2349491	42.81
1305.75	d__Bacteria;p__Firmicutes;c__Bacilli;o__Lactobacillales;f__Streptococcaceae;g__Streptococcus;s__Streptococcus sanguinis	d__Bacteria;p__Firmicutes;c__Bacilli;o__Lactobacillales;f__Streptococcaceae;g__Streptococcus;s__Streptococcus sanguinis	d__Bacteria	p__Firmicutes	c__Bacilli	o__Lactobacillales	f__Streptococcaceae	g__Streptococcus	s__Streptococcus sanguinis	SAG	PATRIC	2	2265859	43.08
1.30585e+06	d__Bacteria;p__Firmicutes;c__Bacilli;o__Lactobacillales;f__Enterococcaceae;g__Enterococcus_B;s__Enterococcus_B faecium	d__Bacteria;p__Firmicutes;c__Bacilli;o__Lactobacillales;f__Enterococcaceae;g__Enterococcus;s__Enterococcus faecium	d__Bacteria	p__Firmicutes	c__Bacilli	o__Lactobacillales	f__Enterococcaceae	g__Enterococcus_B	s__Enterococcus_B faecium	SAG	PATRIC	4	3239275	37.98
1306.59	d__Bacteria;p__Firmicutes;c__Bacilli;o__Lactobacillales;f__Streptococcaceae;g__Streptococcus;s__Streptococcus sp013394695	d__Bacteria;p__Firmicutes;c__Bacilli;o__Lactobacillales;f__Streptococcaceae;g__Streptococcus;s__	d__Bacteria	p__Firmicutes	c__Bacilli	o__Lactobacillales	f__Streptococcaceae	g__Streptococcus	s__Streptococcus sp013394695	SAG	PATRIC	4	3595780	40.22
1306.67	d__Bacteria;p__Firmicutes;c__Bacilli;o__Lactobacillales;f__Streptococcaceae;g__Streptococcus;s__Streptococcus alactolyticus	d__Bacteria;p__Firmicutes;c__Bacilli;o__Lactobacillales;f__Streptococcaceae;g__Streptococcus;s__Streptococcus agalactiae	d__Bacteria	p__Firmicutes	c__Bacilli	o__Lactobacillales	f__Streptococcaceae	g__Streptococcus	s__Streptococcus alactolyticus	SAG	PATRIC	1	1453325	40.97
1306.81	d__Bacteria;p__Firmicutes;c__Bacilli;o__Lactobacillales;f__Streptococcaceae;g__Streptococcus;s__Streptococcus infantarius	d__Bacteria;p__Firmicutes;c__Bacilli;o__Lactobacillales;f__Streptococcaceae;g__Streptococcus;s__Streptococcus equinus	d__Bacteria	p__Firmicutes	c__Bacilli	o__Lactobacillales	f__Streptococcaceae	g__Streptococcus	s__Streptococcus infantarius	SAG	PATRIC	3	3791595	37.39
1306.82	d__Bacteria;p__Firmicutes;c__Bacilli;o__Lactobacillales;f__Streptococcaceae;g__Streptococcus;s__Streptococcus sp900766505	d__Bacteria;p__Firmicutes;c__Bacilli;o__Lactobacillales;f__Streptococcaceae;g__Streptococcus;s__Streptococcus parasanguinis	d__Bacteria	p__Firmicutes	c__Bacilli	o__Lactobacillales	f__Streptococcaceae	g__Streptococcus	s__Streptococcus sp900766505	SAG	PATRIC	3	3239436	41.63
1306.83	d__Bacteria;p__Firmicutes;c__Bacilli;o__Lactobacillales;f__Streptococcaceae;g__Streptococcus;s__Streptococcus sp001556435	d__Bacteria;p__Firmicutes;c__Bacilli;o__Lactobacillales;f__Streptococcaceae;g__Streptococcus;s__Streptococcus salivarius	d__Bacteria	p__Firmicutes	c__Bacilli	o__Lactobacillales	f__Streptococcaceae	g__Streptococcus	s__Streptococcus sp001556435	SAG	PATRIC	8	2507864	39.64
1306.84	d__Bacteria;p__Firmicutes;c__Bacilli;o__Lactobacillales;f__Streptococcaceae;g__Streptococcus;s__Streptococcus agalactiae	d__Bacteria;p__Firmicutes;c__Bacilli;o__Lactobacillales;f__Streptococcaceae;g__Streptococcus;s__Streptococcus agalactiae	d__Bacteria	p__Firmicutes	c__Bacilli	o__Lactobacillales	f__Streptococcaceae	g__Streptococcus	s__Streptococcus agalactiae	SAG	PATRIC	1	1510284	35.54
1306.85	d__Bacteria;p__Firmicutes;c__Bacilli;o__Lactobacillales;f__Streptococcaceae;g__Streptococcus;s__Streptococcus thermophilus	d__Bacteria;p__Firmicutes;c__Bacilli;o__Lactobacillales;f__Streptococcaceae;g__Streptococcus;s__Streptococcus thermophilus	d__Bacteria	p__Firmicutes	c__Bacilli	o__Lactobacillales	f__Streptococcaceae	g__Streptococcus	s__Streptococcus thermophilus	SAG	PATRIC	2	1555717	39.76
1306.86	d__Bacteria;p__Firmicutes;c__Bacilli;o__Lactobacillales;f__Streptococcaceae;g__Streptococcus;s__Streptococcus alactolyticus	d__Bacteria;p__Firmicutes;c__Bacilli;o__Lactobacillales;f__Streptococcaceae;g__Streptococcus;s__Streptococcus agalactiae	d__Bacteria	p__Firmicutes	c__Bacilli	o__Lactobacillales	f__Streptococcaceae	g__Streptococcus	s__Streptococcus alactolyticus	SAG	PATRIC	1	1556501	40.83
1307.15	d__Bacteria;p__Firmicutes;c__Bacilli;o__Lactobacillales;f__Streptococcaceae;g__Streptococcus;s__Streptococcus suis	d__Bacteria;p__Firmicutes;c__Bacilli;o__Lactobacillales;f__Streptococcaceae;g__Streptococcus;s__Streptococcus suis	d__Bacteria	p__Firmicutes	c__Bacilli	o__Lactobacillales	f__Streptococcaceae	g__Streptococcus	s__Streptococcus suis	SAG	PATRIC	1	2009022	41.4
1307.16	d__Bacteria;p__Firmicutes;c__Bacilli;o__Lactobacillales;f__Streptococcaceae;g__Streptococcus;s__Streptococcus parasuis	d__Bacteria;p__Firmicutes;c__Bacilli;o__;f__;g__;s__	d__Bacteria	p__Firmicutes	c__Bacilli	o__Lactobacillales	f__Streptococcaceae	g__Streptococcus	s__Streptococcus parasuis	SAG	PATRIC	2	1717985	39.36
1307.16	d__Bacteria;p__Firmicutes;c__Bacilli;o__Lactobacillales;f__Streptococcaceae;g__Streptococcus;s__Streptococcus parasuis	d__Bacteria;p__Firmicutes;c__Bacilli;o__;f__;g__;s__	d__Bacteria	p__Firmicutes	c__Bacilli	o__Lactobacillales	f__Streptococcaceae	g__Streptococcus	s__Streptococcus parasuis	SAG	PATRIC	4	1719604	39.65
1307.16	d__Bacteria;p__Firmicutes;c__Bacilli;o__Lactobacillales;f__Streptococcaceae;g__Streptococcus;s__Streptococcus suis	d__Bacteria;p__Firmicutes;c__Bacilli;o__Lactobacillales;f__Streptococcaceae;g__Streptococcus;s__Streptococcus suis	d__Bacteria	p__Firmicutes	c__Bacilli	o__Lactobacillales	f__Streptococcaceae	g__Streptococcus	s__Streptococcus suis	SAG	PATRIC	2	1988011	41.34
1307.16	d__Bacteria;p__Firmicutes;c__Bacilli;o__Lactobacillales;f__Streptococcaceae;g__Streptococcus;s__Streptococcus parasuis	d__Bacteria;p__Firmicutes;c__Bacilli;o__;f__;g__;s__	d__Bacteria	p__Firmicutes	c__Bacilli	o__Lactobacillales	f__Streptococcaceae	g__Streptococcus	s__Streptococcus parasuis	SAG	PATRIC	4	1777828	39.31
1307.17	d__Bacteria;p__Firmicutes;c__Bacilli;o__Lactobacillales;f__Streptococcaceae;g__Streptococcus;s__Streptococcus parasuis	d__Bacteria;p__Firmicutes;c__Bacilli;o__;f__;g__;s__	d__Bacteria	p__Firmicutes	c__Bacilli	o__Lactobacillales	f__Streptococcaceae	g__Streptococcus	s__Streptococcus parasuis	SAG	PATRIC	4	1922619	39.54
1307.17	d__Bacteria;p__Firmicutes;c__Bacilli;o__Lactobacillales;f__Streptococcaceae;g__Streptococcus;s__Streptococcus parasuis	d__Bacteria;p__Firmicutes;c__Bacilli;o__;f__;g__;s__	d__Bacteria	p__Firmicutes	c__Bacilli	o__Lactobacillales	f__Streptococcaceae	g__Streptococcus	s__Streptococcus parasuis	SAG	PATRIC	4	1855987	39.49
1307.17	d__Bacteria;p__Firmicutes;c__Bacilli;o__Lactobacillales;f__Streptococcaceae;g__Streptococcus;s__Streptococcus parasuis	d__Bacteria;p__Firmicutes;c__Bacilli;o__;f__;g__;s__	d__Bacteria	p__Firmicutes	c__Bacilli	o__Lactobacillales	f__Streptococcaceae	g__Streptococcus	s__Streptococcus parasuis	SAG	PATRIC	4	1763971	39.49
1307.17	d__Bacteria;p__Firmicutes;c__Bacilli;o__Lactobacillales;f__Streptococcaceae;g__Streptococcus;s__Streptococcus parasuis	d__Bacteria;p__Firmicutes;c__Bacilli;o__;f__;g__;s__	d__Bacteria	p__Firmicutes	c__Bacilli	o__Lactobacillales	f__Streptococcaceae	g__Streptococcus	s__Streptococcus parasuis	SAG	PATRIC	2	1233130	39.16
1307.19	d__Bacteria;p__Firmicutes;c__Bacilli;o__Lactobacillales;f__Streptococcaceae;g__Streptococcus;s__	NA	d__Bacteria	p__Firmicutes	c__Bacilli	o__Lactobacillales	f__Streptococcaceae	g__Streptococcus	s__	SAG	PATRIC	3	2874794	41.18
1307.19	d__Bacteria;p__Firmicutes;c__Bacilli;o__Lactobacillales;f__Streptococcaceae;g__Streptococcus;s__Streptococcus suis	d__Bacteria;p__Firmicutes;c__Bacilli;o__Lactobacillales;f__Streptococcaceae;g__Streptococcus;s__Streptococcus suis	d__Bacteria	p__Firmicutes	c__Bacilli	o__Lactobacillales	f__Streptococcaceae	g__Streptococcus	s__Streptococcus suis	SAG	PATRIC	2	2797971	40.86
1307.19	d__Bacteria;p__Firmicutes;c__Bacilli;o__Lactobacillales;f__Streptococcaceae;g__Streptococcus;s__Streptococcus suis_W	d__Bacteria;p__Firmicutes;c__Bacilli;o__Lactobacillales;f__Streptococcaceae;g__Streptococcus;s__Streptococcus suis	d__Bacteria	p__Firmicutes	c__Bacilli	o__Lactobacillales	f__Streptococcaceae	g__Streptococcus	s__Streptococcus suis_W	SAG	PATRIC	3	2815277	40.89
1307.2	d__Bacteria;p__Firmicutes;c__Bacilli;o__Lactobacillales;f__Streptococcaceae;g__Streptococcus;s__Streptococcus suis	d__Bacteria;p__Firmicutes;c__Bacilli;o__Lactobacillales;f__Streptococcaceae;g__Streptococcus;s__Streptococcus suis	d__Bacteria	p__Firmicutes	c__Bacilli	o__Lactobacillales	f__Streptococcaceae	g__Streptococcus	s__Streptococcus suis	SAG	PATRIC	2	2761282	40.83
1307.28	d__Bacteria;p__Firmicutes;c__Bacilli;o__Lactobacillales;f__Streptococcaceae;g__Streptococcus;s__Streptococcus suis_P	d__Bacteria;p__Firmicutes;c__Bacilli;o__Lactobacillales;f__Streptococcaceae;g__Streptococcus;s__Streptococcus suis	d__Bacteria	p__Firmicutes	c__Bacilli	o__Lactobacillales	f__Streptococcaceae	g__Streptococcus	s__Streptococcus suis_P	SAG	PATRIC	2	1492058	41.15
1307.28	d__Bacteria;p__Firmicutes;c__Bacilli;o__Lactobacillales;f__Streptococcaceae;g__Streptococcus;s__Streptococcus suis_P	d__Bacteria;p__Firmicutes;c__Bacilli;o__Lactobacillales;f__Streptococcaceae;g__Streptococcus;s__Streptococcus suis	d__Bacteria	p__Firmicutes	c__Bacilli	o__Lactobacillales	f__Streptococcaceae	g__Streptococcus	s__Streptococcus suis_P	SAG	PATRIC	2	1970450	41.18
1307.28	d__Bacteria;p__Firmicutes;c__Bacilli;o__Lactobacillales;f__Streptococcaceae;g__Streptococcus;s__	NA	d__Bacteria	p__Firmicutes	c__Bacilli	o__Lactobacillales	f__Streptococcaceae	g__Streptococcus	s__	SAG	PATRIC	3	1571880	43.13
1307.28	d__Bacteria;p__Firmicutes;c__Bacilli;o__Lactobacillales;f__Streptococcaceae;g__Streptococcus;s__Streptococcus suis_P	d__Bacteria;p__Firmicutes;c__Bacilli;o__Lactobacillales;f__Streptococcaceae;g__Streptococcus;s__Streptococcus suis	d__Bacteria	p__Firmicutes	c__Bacilli	o__Lactobacillales	f__Streptococcaceae	g__Streptococcus	s__Streptococcus suis_P	SAG	PATRIC	1	1958534	41.32
1307.28	d__Bacteria;p__Firmicutes;c__Bacilli;o__Lactobacillales;f__Streptococcaceae;g__Streptococcus;s__Streptococcus suis	d__Bacteria;p__Firmicutes;c__Bacilli;o__Lactobacillales;f__Streptococcaceae;g__Streptococcus;s__Streptococcus suis	d__Bacteria	p__Firmicutes	c__Bacilli	o__Lactobacillales	f__Streptococcaceae	g__Streptococcus	s__Streptococcus suis	SAG	PATRIC	1	1416855	40.73
1307.28	d__Bacteria;p__Firmicutes;c__Bacilli;o__Lactobacillales;f__Streptococcaceae;g__Streptococcus;s__Streptococcus suis_P	d__Bacteria;p__Firmicutes;c__Bacilli;o__Lactobacillales;f__Streptococcaceae;g__Streptococcus;s__Streptococcus suis	d__Bacteria	p__Firmicutes	c__Bacilli	o__Lactobacillales	f__Streptococcaceae	g__Streptococcus	s__Streptococcus suis_P	SAG	PATRIC	3	1765776	41.46
1307.28	d__Bacteria;p__Firmicutes;c__Bacilli;o__Lactobacillales;f__Streptococcaceae;g__Streptococcus;s__Streptococcus suis	d__Bacteria;p__Firmicutes;c__Bacilli;o__Lactobacillales;f__Streptococcaceae;g__Streptococcus;s__Streptococcus suis	d__Bacteria	p__Firmicutes	c__Bacilli	o__Lactobacillales	f__Streptococcaceae	g__Streptococcus	s__Streptococcus suis	SAG	PATRIC	2	1435804	40.9
1307.28	d__Bacteria;p__Firmicutes;c__Bacilli;o__Lactobacillales;f__Streptococcaceae;g__Streptococcus;s__Streptococcus suis_W	d__Bacteria;p__Firmicutes;c__Bacilli;o__Lactobacillales;f__Streptococcaceae;g__Streptococcus;s__Streptococcus suis	d__Bacteria	p__Firmicutes	c__Bacilli	o__Lactobacillales	f__Streptococcaceae	g__Streptococcus	s__Streptococcus suis_W	SAG	PATRIC	1	1613430	41.13
1307.28	d__Bacteria;p__Firmicutes;c__Bacilli;o__Lactobacillales;f__Streptococcaceae;g__Streptococcus;s__Streptococcus suis	d__Bacteria;p__Firmicutes;c__Bacilli;o__Lactobacillales;f__Streptococcaceae;g__Streptococcus;s__Streptococcus suis	d__Bacteria	p__Firmicutes	c__Bacilli	o__Lactobacillales	f__Streptococcaceae	g__Streptococcus	s__Streptococcus suis	SAG	PATRIC	3	1650951	41.12
1308.12	d__Bacteria;p__Firmicutes;c__Bacilli;o__Lactobacillales;f__Streptococcaceae;g__Streptococcus;s__Streptococcus thermophilus	d__Bacteria;p__Firmicutes;c__Bacilli;o__Lactobacillales;f__Streptococcaceae;g__Streptococcus;s__Streptococcus thermophilus	d__Bacteria	p__Firmicutes	c__Bacilli	o__Lactobacillales	f__Streptococcaceae	g__Streptococcus	s__Streptococcus thermophilus	SAG	PATRIC	7	1724982	39.02
1308.48	d__Bacteria;p__Firmicutes;c__Bacilli;o__Lactobacillales;f__Streptococcaceae;g__Streptococcus;s__Streptococcus thermophilus	d__Bacteria;p__Firmicutes;c__Bacilli;o__Lactobacillales;f__Streptococcaceae;g__Streptococcus;s__Streptococcus thermophilus	d__Bacteria	p__Firmicutes	c__Bacilli	o__Lactobacillales	f__Streptococcaceae	g__Streptococcus	s__Streptococcus thermophilus	SAG	PATRIC	7	1876516	39.1
1308.97	d__Bacteria;p__Firmicutes;c__Bacilli;o__Lactobacillales;f__Streptococcaceae;g__Streptococcus;s__Streptococcus thermophilus	d__Bacteria;p__Firmicutes;c__Bacilli;o__Lactobacillales;f__Streptococcaceae;g__Streptococcus;s__Streptococcus thermophilus	d__Bacteria	p__Firmicutes	c__Bacilli	o__Lactobacillales	f__Streptococcaceae	g__Streptococcus	s__Streptococcus thermophilus	SAG	PATRIC	8	1656398	39.88
1309.1	d__Bacteria;p__Firmicutes;c__Bacilli;o__Lactobacillales;f__Streptococcaceae;g__Streptococcus;s__Streptococcus mutans	d__Bacteria;p__Firmicutes;c__Bacilli;o__Lactobacillales;f__Streptococcaceae;g__Streptococcus;s__Streptococcus mutans	d__Bacteria	p__Firmicutes	c__Bacilli	o__Lactobacillales	f__Streptococcaceae	g__Streptococcus	s__Streptococcus mutans	SAG	PATRIC	9	1985972	36.85
1309.15	d__Bacteria;p__Firmicutes;c__Bacilli;o__Lactobacillales;f__Streptococcaceae;g__Streptococcus;s__Streptococcus ratti	d__Bacteria;p__Firmicutes;c__Bacilli;o__Lactobacillales;f__Streptococcaceae;g__Streptococcus;s__Streptococcus ratti	d__Bacteria	p__Firmicutes	c__Bacilli	o__Lactobacillales	f__Streptococcaceae	g__Streptococcus	s__Streptococcus ratti	SAG	PATRIC	6	2097914	40.91
1309.4	d__Bacteria;p__Firmicutes;c__Bacilli;o__Lactobacillales;f__Streptococcaceae;g__Streptococcus;s__Streptococcus mutans	d__Bacteria;p__Firmicutes;c__Bacilli;o__Lactobacillales;f__Streptococcaceae;g__Streptococcus;s__Streptococcus mutans	d__Bacteria	p__Firmicutes	c__Bacilli	o__Lactobacillales	f__Streptococcaceae	g__Streptococcus	s__Streptococcus mutans	SAG	PATRIC	8	1992604	37.05
1309.46	d__Bacteria;p__Firmicutes;c__Bacilli;o__Lactobacillales;f__Streptococcaceae;g__Streptococcus;s__Streptococcus mutans	d__Bacteria;p__Firmicutes;c__Bacilli;o__Lactobacillales;f__Streptococcaceae;g__Streptococcus;s__Streptococcus mutans	d__Bacteria	p__Firmicutes	c__Bacilli	o__Lactobacillales	f__Streptococcaceae	g__Streptococcus	s__Streptococcus mutans	SAG	PATRIC	7	1976835	36.78
1311.12	d__Bacteria;p__Firmicutes;c__Bacilli;o__Lactobacillales;f__Streptococcaceae;g__Streptococcus;s__Streptococcus agalactiae	d__Bacteria;p__Firmicutes;c__Bacilli;o__Lactobacillales;f__Streptococcaceae;g__Streptococcus;s__Streptococcus agalactiae	d__Bacteria	p__Firmicutes	c__Bacilli	o__Lactobacillales	f__Streptococcaceae	g__Streptococcus	s__Streptococcus agalactiae	SAG	PATRIC	2	2019356	35.2
1311.14	d__Bacteria;p__Firmicutes;c__Bacilli;o__Lactobacillales;f__Streptococcaceae;g__Streptococcus;s__Streptococcus agalactiae	d__Bacteria;p__Firmicutes;c__Bacilli;o__Lactobacillales;f__Streptococcaceae;g__Streptococcus;s__Streptococcus agalactiae	d__Bacteria	p__Firmicutes	c__Bacilli	o__Lactobacillales	f__Streptococcaceae	g__Streptococcus	s__Streptococcus agalactiae	SAG	PATRIC	2	2020002	35.25
1311.14	d__Bacteria;p__Firmicutes;c__Bacilli;o__Lactobacillales;f__Streptococcaceae;g__Streptococcus;s__Streptococcus agalactiae	d__Bacteria;p__Firmicutes;c__Bacilli;o__Lactobacillales;f__Streptococcaceae;g__Streptococcus;s__Streptococcus agalactiae	d__Bacteria	p__Firmicutes	c__Bacilli	o__Lactobacillales	f__Streptococcaceae	g__Streptococcus	s__Streptococcus agalactiae	SAG	PATRIC	2	2021031	35.21
1311.14	d__Bacteria;p__Firmicutes;c__Bacilli;o__Lactobacillales;f__Streptococcaceae;g__Streptococcus;s__Streptococcus agalactiae	d__Bacteria;p__Firmicutes;c__Bacilli;o__Lactobacillales;f__Streptococcaceae;g__Streptococcus;s__Streptococcus agalactiae	d__Bacteria	p__Firmicutes	c__Bacilli	o__Lactobacillales	f__Streptococcaceae	g__Streptococcus	s__Streptococcus agalactiae	SAG	PATRIC	2	1999626	35.3
1311.14	d__Bacteria;p__Firmicutes;c__Bacilli;o__Lactobacillales;f__Streptococcaceae;g__Streptococcus;s__Streptococcus agalactiae	d__Bacteria;p__Firmicutes;c__Bacilli;o__Lactobacillales;f__Streptococcaceae;g__Streptococcus;s__Streptococcus agalactiae	d__Bacteria	p__Firmicutes	c__Bacilli	o__Lactobacillales	f__Streptococcaceae	g__Streptococcus	s__Streptococcus agalactiae	SAG	PATRIC	2	2013384	35.25
1311.14	d__Bacteria;p__Firmicutes;c__Bacilli;o__Lactobacillales;f__Streptococcaceae;g__Streptococcus;s__Streptococcus agalactiae	d__Bacteria;p__Firmicutes;c__Bacilli;o__Lactobacillales;f__Streptococcaceae;g__Streptococcus;s__Streptococcus agalactiae	d__Bacteria	p__Firmicutes	c__Bacilli	o__Lactobacillales	f__Streptococcaceae	g__Streptococcus	s__Streptococcus agalactiae	SAG	PATRIC	2	1980469	35.12
1311.14	d__Bacteria;p__Firmicutes;c__Bacilli;o__Lactobacillales;f__Streptococcaceae;g__Streptococcus;s__Streptococcus agalactiae	d__Bacteria;p__Firmicutes;c__Bacilli;o__Lactobacillales;f__Streptococcaceae;g__Streptococcus;s__Streptococcus agalactiae	d__Bacteria	p__Firmicutes	c__Bacilli	o__Lactobacillales	f__Streptococcaceae	g__Streptococcus	s__Streptococcus agalactiae	SAG	PATRIC	2	1802189	35.27
1311.14	d__Bacteria;p__Firmicutes;c__Bacilli;o__Lactobacillales;f__Streptococcaceae;g__Streptococcus;s__Streptococcus agalactiae	d__Bacteria;p__Firmicutes;c__Bacilli;o__Lactobacillales;f__Streptococcaceae;g__Streptococcus;s__Streptococcus agalactiae	d__Bacteria	p__Firmicutes	c__Bacilli	o__Lactobacillales	f__Streptococcaceae	g__Streptococcus	s__Streptococcus agalactiae	SAG	PATRIC	2	1801541	35.26
1311.15	d__Bacteria;p__Firmicutes;c__Bacilli;o__Lactobacillales;f__Streptococcaceae;g__Streptococcus;s__Streptococcus agalactiae	d__Bacteria;p__Firmicutes;c__Bacilli;o__Lactobacillales;f__Streptococcaceae;g__Streptococcus;s__Streptococcus agalactiae	d__Bacteria	p__Firmicutes	c__Bacilli	o__Lactobacillales	f__Streptococcaceae	g__Streptococcus	s__Streptococcus agalactiae	SAG	PATRIC	2	1790578	35.21
1311.15	d__Bacteria;p__Firmicutes;c__Bacilli;o__Lactobacillales;f__Streptococcaceae;g__Streptococcus;s__Streptococcus agalactiae	d__Bacteria;p__Firmicutes;c__Bacilli;o__Lactobacillales;f__Streptococcaceae;g__Streptococcus;s__Streptococcus agalactiae	d__Bacteria	p__Firmicutes	c__Bacilli	o__Lactobacillales	f__Streptococcaceae	g__Streptococcus	s__Streptococcus agalactiae	SAG	PATRIC	2	1803751	35.27
1311.15	d__Bacteria;p__Firmicutes;c__Bacilli;o__Lactobacillales;f__Streptococcaceae;g__Streptococcus;s__Streptococcus agalactiae	d__Bacteria;p__Firmicutes;c__Bacilli;o__Lactobacillales;f__Streptococcaceae;g__Streptococcus;s__Streptococcus agalactiae	d__Bacteria	p__Firmicutes	c__Bacilli	o__Lactobacillales	f__Streptococcaceae	g__Streptococcus	s__Streptococcus agalactiae	SAG	PATRIC	3	1815466	35.32
1311.15	d__Bacteria;p__Firmicutes;c__Bacilli;o__Lactobacillales;f__Streptococcaceae;g__Streptococcus;s__Streptococcus agalactiae	d__Bacteria;p__Firmicutes;c__Bacilli;o__Lactobacillales;f__Streptococcaceae;g__Streptococcus;s__Streptococcus agalactiae	d__Bacteria	p__Firmicutes	c__Bacilli	o__Lactobacillales	f__Streptococcaceae	g__Streptococcus	s__Streptococcus agalactiae	SAG	PATRIC	3	1842528	35.31
1311.15	d__Bacteria;p__Firmicutes;c__Bacilli;o__Lactobacillales;f__Streptococcaceae;g__Streptococcus;s__Streptococcus agalactiae	d__Bacteria;p__Firmicutes;c__Bacilli;o__Lactobacillales;f__Streptococcaceae;g__Streptococcus;s__Streptococcus agalactiae	d__Bacteria	p__Firmicutes	c__Bacilli	o__Lactobacillales	f__Streptococcaceae	g__Streptococcus	s__Streptococcus agalactiae	SAG	PATRIC	5	2607971	35.75
1311.22	d__Bacteria;p__Firmicutes;c__Bacilli;o__Lactobacillales;f__Streptococcaceae;g__Streptococcus;s__Streptococcus agalactiae	d__Bacteria;p__Firmicutes;c__Bacilli;o__Lactobacillales;f__Streptococcaceae;g__Streptococcus;s__Streptococcus agalactiae	d__Bacteria	p__Firmicutes	c__Bacilli	o__Lactobacillales	f__Streptococcaceae	g__Streptococcus	s__Streptococcus agalactiae	SAG	PATRIC	2	2241797	35.28
1311.3	d__Bacteria;p__Firmicutes;c__Bacilli;o__Lactobacillales;f__Streptococcaceae;g__Streptococcus;s__Streptococcus agalactiae	d__Bacteria;p__Firmicutes;c__Bacilli;o__Lactobacillales;f__Streptococcaceae;g__Streptococcus;s__Streptococcus agalactiae	d__Bacteria	p__Firmicutes	c__Bacilli	o__Lactobacillales	f__Streptococcaceae	g__Streptococcus	s__Streptococcus agalactiae	SAG	PATRIC	2	2164137	35.27
1311.3	d__Bacteria;p__Firmicutes;c__Bacilli;o__Lactobacillales;f__Streptococcaceae;g__Streptococcus;s__Streptococcus agalactiae	d__Bacteria;p__Firmicutes;c__Bacilli;o__Lactobacillales;f__Streptococcaceae;g__Streptococcus;s__Streptococcus agalactiae	d__Bacteria	p__Firmicutes	c__Bacilli	o__Lactobacillales	f__Streptococcaceae	g__Streptococcus	s__Streptococcus agalactiae	SAG	PATRIC	2	2231651	35.28
1311.3	d__Bacteria;p__Firmicutes;c__Bacilli;o__Lactobacillales;f__Streptococcaceae;g__Streptococcus;s__Streptococcus agalactiae	d__Bacteria;p__Firmicutes;c__Bacilli;o__Lactobacillales;f__Streptococcaceae;g__Streptococcus;s__Streptococcus agalactiae	d__Bacteria	p__Firmicutes	c__Bacilli	o__Lactobacillales	f__Streptococcaceae	g__Streptococcus	s__Streptococcus agalactiae	SAG	PATRIC	2	2223454	35.38
1311.3	d__Bacteria;p__Firmicutes;c__Bacilli;o__Lactobacillales;f__Streptococcaceae;g__Streptococcus;s__Streptococcus agalactiae	d__Bacteria;p__Firmicutes;c__Bacilli;o__Lactobacillales;f__Streptococcaceae;g__Streptococcus;s__Streptococcus agalactiae	d__Bacteria	p__Firmicutes	c__Bacilli	o__Lactobacillales	f__Streptococcaceae	g__Streptococcus	s__Streptococcus agalactiae	SAG	PATRIC	2	2217886	35.37
1311.3	d__Bacteria;p__Firmicutes;c__Bacilli;o__Lactobacillales;f__Streptococcaceae;g__Streptococcus;s__Streptococcus agalactiae	d__Bacteria;p__Firmicutes;c__Bacilli;o__Lactobacillales;f__Streptococcaceae;g__Streptococcus;s__Streptococcus agalactiae	d__Bacteria	p__Firmicutes	c__Bacilli	o__Lactobacillales	f__Streptococcaceae	g__Streptococcus	s__Streptococcus agalactiae	SAG	PATRIC	2	2245717	35.35
1311.3	d__Bacteria;p__Firmicutes;c__Bacilli;o__Lactobacillales;f__Streptococcaceae;g__Streptococcus;s__Streptococcus agalactiae	d__Bacteria;p__Firmicutes;c__Bacilli;o__Lactobacillales;f__Streptococcaceae;g__Streptococcus;s__Streptococcus agalactiae	d__Bacteria	p__Firmicutes	c__Bacilli	o__Lactobacillales	f__Streptococcaceae	g__Streptococcus	s__Streptococcus agalactiae	SAG	PATRIC	2	2182113	35.3
1311.3	d__Bacteria;p__Firmicutes;c__Bacilli;o__Lactobacillales;f__Streptococcaceae;g__Streptococcus;s__Streptococcus agalactiae	d__Bacteria;p__Firmicutes;c__Bacilli;o__Lactobacillales;f__Streptococcaceae;g__Streptococcus;s__Streptococcus agalactiae	d__Bacteria	p__Firmicutes	c__Bacilli	o__Lactobacillales	f__Streptococcaceae	g__Streptococcus	s__Streptococcus agalactiae	SAG	PATRIC	2	2242597	35.34
1311.3	d__Bacteria;p__Firmicutes;c__Bacilli;o__Lactobacillales;f__Streptococcaceae;g__Streptococcus;s__Streptococcus agalactiae	d__Bacteria;p__Firmicutes;c__Bacilli;o__Lactobacillales;f__Streptococcaceae;g__Streptococcus;s__Streptococcus agalactiae	d__Bacteria	p__Firmicutes	c__Bacilli	o__Lactobacillales	f__Streptococcaceae	g__Streptococcus	s__Streptococcus agalactiae	SAG	PATRIC	2	2168895	35.3
1311.3	d__Bacteria;p__Firmicutes;c__Bacilli;o__Lactobacillales;f__Streptococcaceae;g__Streptococcus;s__Streptococcus agalactiae	d__Bacteria;p__Firmicutes;c__Bacilli;o__Lactobacillales;f__Streptococcaceae;g__Streptococcus;s__Streptococcus agalactiae	d__Bacteria	p__Firmicutes	c__Bacilli	o__Lactobacillales	f__Streptococcaceae	g__Streptococcus	s__Streptococcus agalactiae	SAG	PATRIC	2	2166364	35.27
1311.3	d__Bacteria;p__Firmicutes;c__Bacilli;o__Lactobacillales;f__Streptococcaceae;g__Streptococcus;s__Streptococcus agalactiae	d__Bacteria;p__Firmicutes;c__Bacilli;o__Lactobacillales;f__Streptococcaceae;g__Streptococcus;s__Streptococcus agalactiae	d__Bacteria	p__Firmicutes	c__Bacilli	o__Lactobacillales	f__Streptococcaceae	g__Streptococcus	s__Streptococcus agalactiae	SAG	PATRIC	2	2175445	35.34
1311.3	d__Bacteria;p__Firmicutes;c__Bacilli;o__Lactobacillales;f__Streptococcaceae;g__Streptococcus;s__Streptococcus agalactiae	d__Bacteria;p__Firmicutes;c__Bacilli;o__Lactobacillales;f__Streptococcaceae;g__Streptococcus;s__Streptococcus agalactiae	d__Bacteria	p__Firmicutes	c__Bacilli	o__Lactobacillales	f__Streptococcaceae	g__Streptococcus	s__Streptococcus agalactiae	SAG	PATRIC	2	2214900	35.34
1311.3	d__Bacteria;p__Firmicutes;c__Bacilli;o__Lactobacillales;f__Streptococcaceae;g__Streptococcus;s__Streptococcus agalactiae	d__Bacteria;p__Firmicutes;c__Bacilli;o__Lactobacillales;f__Streptococcaceae;g__Streptococcus;s__Streptococcus agalactiae	d__Bacteria	p__Firmicutes	c__Bacilli	o__Lactobacillales	f__Streptococcaceae	g__Streptococcus	s__Streptococcus agalactiae	SAG	PATRIC	2	2067183	35.36
1311.3	d__Bacteria;p__Firmicutes;c__Bacilli;o__Lactobacillales;f__Streptococcaceae;g__Streptococcus;s__Streptococcus agalactiae	d__Bacteria;p__Firmicutes;c__Bacilli;o__Lactobacillales;f__Streptococcaceae;g__Streptococcus;s__Streptococcus agalactiae	d__Bacteria	p__Firmicutes	c__Bacilli	o__Lactobacillales	f__Streptococcaceae	g__Streptococcus	s__Streptococcus agalactiae	SAG	PATRIC	2	2180180	35.3
1311.3	d__Bacteria;p__Firmicutes;c__Bacilli;o__Lactobacillales;f__Streptococcaceae;g__Streptococcus;s__Streptococcus agalactiae	d__Bacteria;p__Firmicutes;c__Bacilli;o__Lactobacillales;f__Streptococcaceae;g__Streptococcus;s__Streptococcus agalactiae	d__Bacteria	p__Firmicutes	c__Bacilli	o__Lactobacillales	f__Streptococcaceae	g__Streptococcus	s__Streptococcus agalactiae	SAG	PATRIC	2	2182629	35.25
1311.3	d__Bacteria;p__Firmicutes;c__Bacilli;o__Lactobacillales;f__Streptococcaceae;g__Streptococcus;s__Streptococcus agalactiae	d__Bacteria;p__Firmicutes;c__Bacilli;o__Lactobacillales;f__Streptococcaceae;g__Streptococcus;s__Streptococcus agalactiae	d__Bacteria	p__Firmicutes	c__Bacilli	o__Lactobacillales	f__Streptococcaceae	g__Streptococcus	s__Streptococcus agalactiae	SAG	PATRIC	2	2182631	35.24
1311.3	d__Bacteria;p__Firmicutes;c__Bacilli;o__Lactobacillales;f__Streptococcaceae;g__Streptococcus;s__Streptococcus agalactiae	d__Bacteria;p__Firmicutes;c__Bacilli;o__Lactobacillales;f__Streptococcaceae;g__Streptococcus;s__Streptococcus agalactiae	d__Bacteria	p__Firmicutes	c__Bacilli	o__Lactobacillales	f__Streptococcaceae	g__Streptococcus	s__Streptococcus agalactiae	SAG	PATRIC	2	2230152	35.33
1311.3	d__Bacteria;p__Firmicutes;c__Bacilli;o__Lactobacillales;f__Streptococcaceae;g__Streptococcus;s__Streptococcus agalactiae	d__Bacteria;p__Firmicutes;c__Bacilli;o__Lactobacillales;f__Streptococcaceae;g__Streptococcus;s__Streptococcus agalactiae	d__Bacteria	p__Firmicutes	c__Bacilli	o__Lactobacillales	f__Streptococcaceae	g__Streptococcus	s__Streptococcus agalactiae	SAG	PATRIC	2	2252833	35.38
1311.3	d__Bacteria;p__Firmicutes;c__Bacilli;o__Lactobacillales;f__Streptococcaceae;g__Streptococcus;s__Streptococcus agalactiae	d__Bacteria;p__Firmicutes;c__Bacilli;o__Lactobacillales;f__Streptococcaceae;g__Streptococcus;s__Streptococcus agalactiae	d__Bacteria	p__Firmicutes	c__Bacilli	o__Lactobacillales	f__Streptococcaceae	g__Streptococcus	s__Streptococcus agalactiae	SAG	PATRIC	2	2175087	35.3
1311.3	d__Bacteria;p__Firmicutes;c__Bacilli;o__Lactobacillales;f__Streptococcaceae;g__Streptococcus;s__Streptococcus agalactiae	d__Bacteria;p__Firmicutes;c__Bacilli;o__Lactobacillales;f__Streptococcaceae;g__Streptococcus;s__Streptococcus agalactiae	d__Bacteria	p__Firmicutes	c__Bacilli	o__Lactobacillales	f__Streptococcaceae	g__Streptococcus	s__Streptococcus agalactiae	SAG	PATRIC	2	2267019	35.39
1311.3	d__Bacteria;p__Firmicutes;c__Bacilli;o__Lactobacillales;f__Streptococcaceae;g__Streptococcus;s__Streptococcus agalactiae	d__Bacteria;p__Firmicutes;c__Bacilli;o__Lactobacillales;f__Streptococcaceae;g__Streptococcus;s__Streptococcus agalactiae	d__Bacteria	p__Firmicutes	c__Bacilli	o__Lactobacillales	f__Streptococcaceae	g__Streptococcus	s__Streptococcus agalactiae	SAG	PATRIC	2	2216917	35.34
1311.3	d__Bacteria;p__Firmicutes;c__Bacilli;o__Lactobacillales;f__Streptococcaceae;g__Streptococcus;s__Streptococcus agalactiae	d__Bacteria;p__Firmicutes;c__Bacilli;o__Lactobacillales;f__Streptococcaceae;g__Streptococcus;s__Streptococcus agalactiae	d__Bacteria	p__Firmicutes	c__Bacilli	o__Lactobacillales	f__Streptococcaceae	g__Streptococcus	s__Streptococcus agalactiae	SAG	PATRIC	2	2180811	35.3
1311.3	d__Bacteria;p__Firmicutes;c__Bacilli;o__Lactobacillales;f__Streptococcaceae;g__Streptococcus;s__Streptococcus agalactiae	d__Bacteria;p__Firmicutes;c__Bacilli;o__Lactobacillales;f__Streptococcaceae;g__Streptococcus;s__Streptococcus agalactiae	d__Bacteria	p__Firmicutes	c__Bacilli	o__Lactobacillales	f__Streptococcaceae	g__Streptococcus	s__Streptococcus agalactiae	SAG	PATRIC	2	2188244	35.29
1311.3	d__Bacteria;p__Firmicutes;c__Bacilli;o__Lactobacillales;f__Streptococcaceae;g__Streptococcus;s__Streptococcus agalactiae	d__Bacteria;p__Firmicutes;c__Bacilli;o__Lactobacillales;f__Streptococcaceae;g__Streptococcus;s__Streptococcus agalactiae	d__Bacteria	p__Firmicutes	c__Bacilli	o__Lactobacillales	f__Streptococcaceae	g__Streptococcus	s__Streptococcus agalactiae	SAG	PATRIC	2	2112530	35.13
1311.3	d__Bacteria;p__Firmicutes;c__Bacilli;o__Lactobacillales;f__Streptococcaceae;g__Streptococcus;s__Streptococcus agalactiae	d__Bacteria;p__Firmicutes;c__Bacilli;o__Lactobacillales;f__Streptococcaceae;g__Streptococcus;s__Streptococcus agalactiae	d__Bacteria	p__Firmicutes	c__Bacilli	o__Lactobacillales	f__Streptococcaceae	g__Streptococcus	s__Streptococcus agalactiae	SAG	PATRIC	2	2181811	35.3
1311.3	d__Bacteria;p__Firmicutes;c__Bacilli;o__Lactobacillales;f__Streptococcaceae;g__Streptococcus;s__Streptococcus agalactiae	d__Bacteria;p__Firmicutes;c__Bacilli;o__Lactobacillales;f__Streptococcaceae;g__Streptococcus;s__Streptococcus agalactiae	d__Bacteria	p__Firmicutes	c__Bacilli	o__Lactobacillales	f__Streptococcaceae	g__Streptococcus	s__Streptococcus agalactiae	SAG	PATRIC	2	2226619	35.31
1311.3	d__Bacteria;p__Firmicutes;c__Bacilli;o__Lactobacillales;f__Streptococcaceae;g__Streptococcus;s__Streptococcus agalactiae	d__Bacteria;p__Firmicutes;c__Bacilli;o__Lactobacillales;f__Streptococcaceae;g__Streptococcus;s__Streptococcus agalactiae	d__Bacteria	p__Firmicutes	c__Bacilli	o__Lactobacillales	f__Streptococcaceae	g__Streptococcus	s__Streptococcus agalactiae	SAG	PATRIC	2	2234783	35.31
1311.3	d__Bacteria;p__Firmicutes;c__Bacilli;o__Lactobacillales;f__Streptococcaceae;g__Streptococcus;s__Streptococcus agalactiae	d__Bacteria;p__Firmicutes;c__Bacilli;o__Lactobacillales;f__Streptococcaceae;g__Streptococcus;s__Streptococcus agalactiae	d__Bacteria	p__Firmicutes	c__Bacilli	o__Lactobacillales	f__Streptococcaceae	g__Streptococcus	s__Streptococcus agalactiae	SAG	PATRIC	2	2214645	35.35
1311.3	d__Bacteria;p__Firmicutes;c__Bacilli;o__Lactobacillales;f__Streptococcaceae;g__Streptococcus;s__Streptococcus agalactiae	d__Bacteria;p__Firmicutes;c__Bacilli;o__Lactobacillales;f__Streptococcaceae;g__Streptococcus;s__Streptococcus agalactiae	d__Bacteria	p__Firmicutes	c__Bacilli	o__Lactobacillales	f__Streptococcaceae	g__Streptococcus	s__Streptococcus agalactiae	SAG	PATRIC	2	2208607	35.33
1311.3	d__Bacteria;p__Firmicutes;c__Bacilli;o__Lactobacillales;f__Streptococcaceae;g__Streptococcus;s__Streptococcus agalactiae	d__Bacteria;p__Firmicutes;c__Bacilli;o__Lactobacillales;f__Streptococcaceae;g__Streptococcus;s__Streptococcus agalactiae	d__Bacteria	p__Firmicutes	c__Bacilli	o__Lactobacillales	f__Streptococcaceae	g__Streptococcus	s__Streptococcus agalactiae	SAG	PATRIC	2	2064990	35.37
1311.3	d__Bacteria;p__Firmicutes;c__Bacilli;o__Lactobacillales;f__Streptococcaceae;g__Streptococcus;s__Streptococcus agalactiae	d__Bacteria;p__Firmicutes;c__Bacilli;o__Lactobacillales;f__Streptococcaceae;g__Streptococcus;s__Streptococcus agalactiae	d__Bacteria	p__Firmicutes	c__Bacilli	o__Lactobacillales	f__Streptococcaceae	g__Streptococcus	s__Streptococcus agalactiae	SAG	PATRIC	2	2219806	35.31
1311.3	d__Bacteria;p__Firmicutes;c__Bacilli;o__Lactobacillales;f__Streptococcaceae;g__Streptococcus;s__Streptococcus agalactiae	d__Bacteria;p__Firmicutes;c__Bacilli;o__Lactobacillales;f__Streptococcaceae;g__Streptococcus;s__Streptococcus agalactiae	d__Bacteria	p__Firmicutes	c__Bacilli	o__Lactobacillales	f__Streptococcaceae	g__Streptococcus	s__Streptococcus agalactiae	SAG	PATRIC	2	2210699	35.37
1311.3	d__Bacteria;p__Firmicutes;c__Bacilli;o__Lactobacillales;f__Streptococcaceae;g__Streptococcus;s__Streptococcus agalactiae	d__Bacteria;p__Firmicutes;c__Bacilli;o__Lactobacillales;f__Streptococcaceae;g__Streptococcus;s__Streptococcus agalactiae	d__Bacteria	p__Firmicutes	c__Bacilli	o__Lactobacillales	f__Streptococcaceae	g__Streptococcus	s__Streptococcus agalactiae	SAG	PATRIC	2	2178419	35.27
1311.3	d__Bacteria;p__Firmicutes;c__Bacilli;o__Lactobacillales;f__Streptococcaceae;g__Streptococcus;s__Streptococcus agalactiae	d__Bacteria;p__Firmicutes;c__Bacilli;o__Lactobacillales;f__Streptococcaceae;g__Streptococcus;s__Streptococcus agalactiae	d__Bacteria	p__Firmicutes	c__Bacilli	o__Lactobacillales	f__Streptococcaceae	g__Streptococcus	s__Streptococcus agalactiae	SAG	PATRIC	2	2213714	35.32
1311.3	d__Bacteria;p__Firmicutes;c__Bacilli;o__Lactobacillales;f__Streptococcaceae;g__Streptococcus;s__Streptococcus agalactiae	d__Bacteria;p__Firmicutes;c__Bacilli;o__Lactobacillales;f__Streptococcaceae;g__Streptococcus;s__Streptococcus agalactiae	d__Bacteria	p__Firmicutes	c__Bacilli	o__Lactobacillales	f__Streptococcaceae	g__Streptococcus	s__Streptococcus agalactiae	SAG	PATRIC	2	2188897	35.31
1311.3	d__Bacteria;p__Firmicutes;c__Bacilli;o__Lactobacillales;f__Streptococcaceae;g__Streptococcus;s__Streptococcus agalactiae	d__Bacteria;p__Firmicutes;c__Bacilli;o__Lactobacillales;f__Streptococcaceae;g__Streptococcus;s__Streptococcus agalactiae	d__Bacteria	p__Firmicutes	c__Bacilli	o__Lactobacillales	f__Streptococcaceae	g__Streptococcus	s__Streptococcus agalactiae	SAG	PATRIC	2	2202791	35.36
1311.3	d__Bacteria;p__Firmicutes;c__Bacilli;o__Lactobacillales;f__Streptococcaceae;g__Streptococcus;s__Streptococcus agalactiae	d__Bacteria;p__Firmicutes;c__Bacilli;o__Lactobacillales;f__Streptococcaceae;g__Streptococcus;s__Streptococcus agalactiae	d__Bacteria	p__Firmicutes	c__Bacilli	o__Lactobacillales	f__Streptococcaceae	g__Streptococcus	s__Streptococcus agalactiae	SAG	PATRIC	2	2247023	35.34
1311.3	d__Bacteria;p__Firmicutes;c__Bacilli;o__Lactobacillales;f__Streptococcaceae;g__Streptococcus;s__Streptococcus agalactiae	d__Bacteria;p__Firmicutes;c__Bacilli;o__Lactobacillales;f__Streptococcaceae;g__Streptococcus;s__Streptococcus agalactiae	d__Bacteria	p__Firmicutes	c__Bacilli	o__Lactobacillales	f__Streptococcaceae	g__Streptococcus	s__Streptococcus agalactiae	SAG	PATRIC	2	2180444	35.3
1311.3	d__Bacteria;p__Firmicutes;c__Bacilli;o__Lactobacillales;f__Streptococcaceae;g__Streptococcus;s__Streptococcus agalactiae	d__Bacteria;p__Firmicutes;c__Bacilli;o__Lactobacillales;f__Streptococcaceae;g__Streptococcus;s__Streptococcus agalactiae	d__Bacteria	p__Firmicutes	c__Bacilli	o__Lactobacillales	f__Streptococcaceae	g__Streptococcus	s__Streptococcus agalactiae	SAG	PATRIC	2	2180208	35.29
1311.3	d__Bacteria;p__Firmicutes;c__Bacilli;o__Lactobacillales;f__Streptococcaceae;g__Streptococcus;s__Streptococcus agalactiae	d__Bacteria;p__Firmicutes;c__Bacilli;o__Lactobacillales;f__Streptococcaceae;g__Streptococcus;s__Streptococcus agalactiae	d__Bacteria	p__Firmicutes	c__Bacilli	o__Lactobacillales	f__Streptococcaceae	g__Streptococcus	s__Streptococcus agalactiae	SAG	PATRIC	2	2296649	35.19
1311.3	d__Bacteria;p__Firmicutes;c__Bacilli;o__Lactobacillales;f__Streptococcaceae;g__Streptococcus;s__Streptococcus agalactiae	d__Bacteria;p__Firmicutes;c__Bacilli;o__Lactobacillales;f__Streptococcaceae;g__Streptococcus;s__Streptococcus agalactiae	d__Bacteria	p__Firmicutes	c__Bacilli	o__Lactobacillales	f__Streptococcaceae	g__Streptococcus	s__Streptococcus agalactiae	SAG	PATRIC	2	2101137	35.39
1311.3	d__Bacteria;p__Firmicutes;c__Bacilli;o__Lactobacillales;f__Streptococcaceae;g__Streptococcus;s__Streptococcus agalactiae	d__Bacteria;p__Firmicutes;c__Bacilli;o__Lactobacillales;f__Streptococcaceae;g__Streptococcus;s__Streptococcus agalactiae	d__Bacteria	p__Firmicutes	c__Bacilli	o__Lactobacillales	f__Streptococcaceae	g__Streptococcus	s__Streptococcus agalactiae	SAG	PATRIC	2	2212382	35.34
1311.3	d__Bacteria;p__Firmicutes;c__Bacilli;o__Lactobacillales;f__Streptococcaceae;g__Streptococcus;s__Streptococcus agalactiae	d__Bacteria;p__Firmicutes;c__Bacilli;o__Lactobacillales;f__Streptococcaceae;g__Streptococcus;s__Streptococcus agalactiae	d__Bacteria	p__Firmicutes	c__Bacilli	o__Lactobacillales	f__Streptococcaceae	g__Streptococcus	s__Streptococcus agalactiae	SAG	PATRIC	2	2252603	35.31
1311.3	d__Bacteria;p__Firmicutes;c__Bacilli;o__Lactobacillales;f__Streptococcaceae;g__Streptococcus;s__Streptococcus agalactiae	d__Bacteria;p__Firmicutes;c__Bacilli;o__Lactobacillales;f__Streptococcaceae;g__Streptococcus;s__Streptococcus agalactiae	d__Bacteria	p__Firmicutes	c__Bacilli	o__Lactobacillales	f__Streptococcaceae	g__Streptococcus	s__Streptococcus agalactiae	SAG	PATRIC	2	2217563	35.31
1311.3	d__Bacteria;p__Firmicutes;c__Bacilli;o__Lactobacillales;f__Streptococcaceae;g__Streptococcus;s__Streptococcus agalactiae	d__Bacteria;p__Firmicutes;c__Bacilli;o__Lactobacillales;f__Streptococcaceae;g__Streptococcus;s__Streptococcus agalactiae	d__Bacteria	p__Firmicutes	c__Bacilli	o__Lactobacillales	f__Streptococcaceae	g__Streptococcus	s__Streptococcus agalactiae	SAG	PATRIC	2	2012959	35.19
1311.3	d__Bacteria;p__Firmicutes;c__Bacilli;o__Lactobacillales;f__Streptococcaceae;g__Streptococcus;s__Streptococcus agalactiae	d__Bacteria;p__Firmicutes;c__Bacilli;o__Lactobacillales;f__Streptococcaceae;g__Streptococcus;s__Streptococcus agalactiae	d__Bacteria	p__Firmicutes	c__Bacilli	o__Lactobacillales	f__Streptococcaceae	g__Streptococcus	s__Streptococcus agalactiae	SAG	PATRIC	2	2250516	35.34
1311.3	d__Bacteria;p__Firmicutes;c__Bacilli;o__Lactobacillales;f__Streptococcaceae;g__Streptococcus;s__Streptococcus agalactiae	d__Bacteria;p__Firmicutes;c__Bacilli;o__Lactobacillales;f__Streptococcaceae;g__Streptococcus;s__Streptococcus agalactiae	d__Bacteria	p__Firmicutes	c__Bacilli	o__Lactobacillales	f__Streptococcaceae	g__Streptococcus	s__Streptococcus agalactiae	SAG	PATRIC	2	2180741	35.3
1311.3	d__Bacteria;p__Firmicutes;c__Bacilli;o__Lactobacillales;f__Streptococcaceae;g__Streptococcus;s__Streptococcus agalactiae	d__Bacteria;p__Firmicutes;c__Bacilli;o__Lactobacillales;f__Streptococcaceae;g__Streptococcus;s__Streptococcus agalactiae	d__Bacteria	p__Firmicutes	c__Bacilli	o__Lactobacillales	f__Streptococcaceae	g__Streptococcus	s__Streptococcus agalactiae	SAG	PATRIC	2	2178386	35.29
1311.3	d__Bacteria;p__Firmicutes;c__Bacilli;o__Lactobacillales;f__Streptococcaceae;g__Streptococcus;s__Streptococcus agalactiae	d__Bacteria;p__Firmicutes;c__Bacilli;o__Lactobacillales;f__Streptococcaceae;g__Streptococcus;s__Streptococcus agalactiae	d__Bacteria	p__Firmicutes	c__Bacilli	o__Lactobacillales	f__Streptococcaceae	g__Streptococcus	s__Streptococcus agalactiae	SAG	PATRIC	2	2216112	35.28
1311.3	d__Bacteria;p__Firmicutes;c__Bacilli;o__Lactobacillales;f__Streptococcaceae;g__Streptococcus;s__Streptococcus agalactiae	d__Bacteria;p__Firmicutes;c__Bacilli;o__Lactobacillales;f__Streptococcaceae;g__Streptococcus;s__Streptococcus agalactiae	d__Bacteria	p__Firmicutes	c__Bacilli	o__Lactobacillales	f__Streptococcaceae	g__Streptococcus	s__Streptococcus agalactiae	SAG	PATRIC	2	2179517	35.3
1311.3	d__Bacteria;p__Firmicutes;c__Bacilli;o__Lactobacillales;f__Streptococcaceae;g__Streptococcus;s__Streptococcus agalactiae	d__Bacteria;p__Firmicutes;c__Bacilli;o__Lactobacillales;f__Streptococcaceae;g__Streptococcus;s__Streptococcus agalactiae	d__Bacteria	p__Firmicutes	c__Bacilli	o__Lactobacillales	f__Streptococcaceae	g__Streptococcus	s__Streptococcus agalactiae	SAG	PATRIC	2	2245014	35.34
1311.3	d__Bacteria;p__Firmicutes;c__Bacilli;o__Lactobacillales;f__Streptococcaceae;g__Streptococcus;s__Streptococcus agalactiae	d__Bacteria;p__Firmicutes;c__Bacilli;o__Lactobacillales;f__Streptococcaceae;g__Streptococcus;s__Streptococcus agalactiae	d__Bacteria	p__Firmicutes	c__Bacilli	o__Lactobacillales	f__Streptococcaceae	g__Streptococcus	s__Streptococcus agalactiae	SAG	PATRIC	2	2243371	35.35
1311.3	d__Bacteria;p__Firmicutes;c__Bacilli;o__Lactobacillales;f__Streptococcaceae;g__Streptococcus;s__Streptococcus agalactiae	d__Bacteria;p__Firmicutes;c__Bacilli;o__Lactobacillales;f__Streptococcaceae;g__Streptococcus;s__Streptococcus agalactiae	d__Bacteria	p__Firmicutes	c__Bacilli	o__Lactobacillales	f__Streptococcaceae	g__Streptococcus	s__Streptococcus agalactiae	SAG	PATRIC	2	2179221	35.3
1311.3	d__Bacteria;p__Firmicutes;c__Bacilli;o__Lactobacillales;f__Streptococcaceae;g__Streptococcus;s__Streptococcus agalactiae	d__Bacteria;p__Firmicutes;c__Bacilli;o__Lactobacillales;f__Streptococcaceae;g__Streptococcus;s__Streptococcus agalactiae	d__Bacteria	p__Firmicutes	c__Bacilli	o__Lactobacillales	f__Streptococcaceae	g__Streptococcus	s__Streptococcus agalactiae	SAG	PATRIC	2	2211438	35.3
1311.3	d__Bacteria;p__Firmicutes;c__Bacilli;o__Lactobacillales;f__Streptococcaceae;g__Streptococcus;s__Streptococcus agalactiae	d__Bacteria;p__Firmicutes;c__Bacilli;o__Lactobacillales;f__Streptococcaceae;g__Streptococcus;s__Streptococcus agalactiae	d__Bacteria	p__Firmicutes	c__Bacilli	o__Lactobacillales	f__Streptococcaceae	g__Streptococcus	s__Streptococcus agalactiae	SAG	PATRIC	2	2287522	35.35
1311.3	d__Bacteria;p__Firmicutes;c__Bacilli;o__Lactobacillales;f__Streptococcaceae;g__Streptococcus;s__Streptococcus agalactiae	d__Bacteria;p__Firmicutes;c__Bacilli;o__Lactobacillales;f__Streptococcaceae;g__Streptococcus;s__Streptococcus agalactiae	d__Bacteria	p__Firmicutes	c__Bacilli	o__Lactobacillales	f__Streptococcaceae	g__Streptococcus	s__Streptococcus agalactiae	SAG	PATRIC	2	2178767	35.27
1311.3	d__Bacteria;p__Firmicutes;c__Bacilli;o__Lactobacillales;f__Streptococcaceae;g__Streptococcus;s__Streptococcus agalactiae	d__Bacteria;p__Firmicutes;c__Bacilli;o__Lactobacillales;f__Streptococcaceae;g__Streptococcus;s__Streptococcus agalactiae	d__Bacteria	p__Firmicutes	c__Bacilli	o__Lactobacillales	f__Streptococcaceae	g__Streptococcus	s__Streptococcus agalactiae	SAG	PATRIC	2	2194063	35.34
1311.3	d__Bacteria;p__Firmicutes;c__Bacilli;o__Lactobacillales;f__Streptococcaceae;g__Streptococcus;s__Streptococcus agalactiae	d__Bacteria;p__Firmicutes;c__Bacilli;o__Lactobacillales;f__Streptococcaceae;g__Streptococcus;s__Streptococcus agalactiae	d__Bacteria	p__Firmicutes	c__Bacilli	o__Lactobacillales	f__Streptococcaceae	g__Streptococcus	s__Streptococcus agalactiae	SAG	PATRIC	2	2213269	35.31
1311.3	d__Bacteria;p__Firmicutes;c__Bacilli;o__Lactobacillales;f__Streptococcaceae;g__Streptococcus;s__Streptococcus agalactiae	d__Bacteria;p__Firmicutes;c__Bacilli;o__Lactobacillales;f__Streptococcaceae;g__Streptococcus;s__Streptococcus agalactiae	d__Bacteria	p__Firmicutes	c__Bacilli	o__Lactobacillales	f__Streptococcaceae	g__Streptococcus	s__Streptococcus agalactiae	SAG	PATRIC	2	2219643	35.26
1311.3	d__Bacteria;p__Firmicutes;c__Bacilli;o__Lactobacillales;f__Streptococcaceae;g__Streptococcus;s__Streptococcus agalactiae	d__Bacteria;p__Firmicutes;c__Bacilli;o__Lactobacillales;f__Streptococcaceae;g__Streptococcus;s__Streptococcus agalactiae	d__Bacteria	p__Firmicutes	c__Bacilli	o__Lactobacillales	f__Streptococcaceae	g__Streptococcus	s__Streptococcus agalactiae	SAG	PATRIC	2	2220615	35.31
1311.3	d__Bacteria;p__Firmicutes;c__Bacilli;o__Lactobacillales;f__Streptococcaceae;g__Streptococcus;s__Streptococcus agalactiae	d__Bacteria;p__Firmicutes;c__Bacilli;o__Lactobacillales;f__Streptococcaceae;g__Streptococcus;s__Streptococcus agalactiae	d__Bacteria	p__Firmicutes	c__Bacilli	o__Lactobacillales	f__Streptococcaceae	g__Streptococcus	s__Streptococcus agalactiae	SAG	PATRIC	2	2228761	35.32
1311.3	d__Bacteria;p__Firmicutes;c__Bacilli;o__Lactobacillales;f__Streptococcaceae;g__Streptococcus;s__Streptococcus agalactiae	d__Bacteria;p__Firmicutes;c__Bacilli;o__Lactobacillales;f__Streptococcaceae;g__Streptococcus;s__Streptococcus agalactiae	d__Bacteria	p__Firmicutes	c__Bacilli	o__Lactobacillales	f__Streptococcaceae	g__Streptococcus	s__Streptococcus agalactiae	SAG	PATRIC	2	2212865	35.34
1311.3	d__Bacteria;p__Firmicutes;c__Bacilli;o__Lactobacillales;f__Streptococcaceae;g__Streptococcus;s__Streptococcus agalactiae	d__Bacteria;p__Firmicutes;c__Bacilli;o__Lactobacillales;f__Streptococcaceae;g__Streptococcus;s__Streptococcus agalactiae	d__Bacteria	p__Firmicutes	c__Bacilli	o__Lactobacillales	f__Streptococcaceae	g__Streptococcus	s__Streptococcus agalactiae	SAG	PATRIC	2	2140943	35.4
1311.3	d__Bacteria;p__Firmicutes;c__Bacilli;o__Lactobacillales;f__Streptococcaceae;g__Streptococcus;s__Streptococcus agalactiae	d__Bacteria;p__Firmicutes;c__Bacilli;o__Lactobacillales;f__Streptococcaceae;g__Streptococcus;s__Streptococcus agalactiae	d__Bacteria	p__Firmicutes	c__Bacilli	o__Lactobacillales	f__Streptococcaceae	g__Streptococcus	s__Streptococcus agalactiae	SAG	PATRIC	2	2204416	35.34
1311.3	d__Bacteria;p__Firmicutes;c__Bacilli;o__Lactobacillales;f__Streptococcaceae;g__Streptococcus;s__Streptococcus agalactiae	d__Bacteria;p__Firmicutes;c__Bacilli;o__Lactobacillales;f__Streptococcaceae;g__Streptococcus;s__Streptococcus agalactiae	d__Bacteria	p__Firmicutes	c__Bacilli	o__Lactobacillales	f__Streptococcaceae	g__Streptococcus	s__Streptococcus agalactiae	SAG	PATRIC	2	2140636	35.41
1311.3	d__Bacteria;p__Firmicutes;c__Bacilli;o__Lactobacillales;f__Streptococcaceae;g__Streptococcus;s__Streptococcus agalactiae	d__Bacteria;p__Firmicutes;c__Bacilli;o__Lactobacillales;f__Streptococcaceae;g__Streptococcus;s__Streptococcus agalactiae	d__Bacteria	p__Firmicutes	c__Bacilli	o__Lactobacillales	f__Streptococcaceae	g__Streptococcus	s__Streptococcus agalactiae	SAG	PATRIC	2	2216896	35.3
1311.3	d__Bacteria;p__Firmicutes;c__Bacilli;o__Lactobacillales;f__Streptococcaceae;g__Streptococcus;s__Streptococcus agalactiae	d__Bacteria;p__Firmicutes;c__Bacilli;o__Lactobacillales;f__Streptococcaceae;g__Streptococcus;s__Streptococcus agalactiae	d__Bacteria	p__Firmicutes	c__Bacilli	o__Lactobacillales	f__Streptococcaceae	g__Streptococcus	s__Streptococcus agalactiae	SAG	PATRIC	2	2181697	35.29
1311.3	d__Bacteria;p__Firmicutes;c__Bacilli;o__Lactobacillales;f__Streptococcaceae;g__Streptococcus;s__Streptococcus agalactiae	d__Bacteria;p__Firmicutes;c__Bacilli;o__Lactobacillales;f__Streptococcaceae;g__Streptococcus;s__Streptococcus agalactiae	d__Bacteria	p__Firmicutes	c__Bacilli	o__Lactobacillales	f__Streptococcaceae	g__Streptococcus	s__Streptococcus agalactiae	SAG	PATRIC	2	2232685	35.44
1311.3	d__Bacteria;p__Firmicutes;c__Bacilli;o__Lactobacillales;f__Streptococcaceae;g__Streptococcus;s__Streptococcus agalactiae	d__Bacteria;p__Firmicutes;c__Bacilli;o__Lactobacillales;f__Streptococcaceae;g__Streptococcus;s__Streptococcus agalactiae	d__Bacteria	p__Firmicutes	c__Bacilli	o__Lactobacillales	f__Streptococcaceae	g__Streptococcus	s__Streptococcus agalactiae	SAG	PATRIC	2	2160161	35.24
1311.3	d__Bacteria;p__Firmicutes;c__Bacilli;o__Lactobacillales;f__Streptococcaceae;g__Streptococcus;s__Streptococcus agalactiae	d__Bacteria;p__Firmicutes;c__Bacilli;o__Lactobacillales;f__Streptococcaceae;g__Streptococcus;s__Streptococcus agalactiae	d__Bacteria	p__Firmicutes	c__Bacilli	o__Lactobacillales	f__Streptococcaceae	g__Streptococcus	s__Streptococcus agalactiae	SAG	PATRIC	2	2180268	35.29
1311.3	d__Bacteria;p__Firmicutes;c__Bacilli;o__Lactobacillales;f__Streptococcaceae;g__Streptococcus;s__Streptococcus agalactiae	d__Bacteria;p__Firmicutes;c__Bacilli;o__Lactobacillales;f__Streptococcaceae;g__Streptococcus;s__Streptococcus agalactiae	d__Bacteria	p__Firmicutes	c__Bacilli	o__Lactobacillales	f__Streptococcaceae	g__Streptococcus	s__Streptococcus agalactiae	SAG	PATRIC	2	2197883	35.26
1311.3	d__Bacteria;p__Firmicutes;c__Bacilli;o__Lactobacillales;f__Streptococcaceae;g__Streptococcus;s__Streptococcus agalactiae	d__Bacteria;p__Firmicutes;c__Bacilli;o__Lactobacillales;f__Streptococcaceae;g__Streptococcus;s__Streptococcus agalactiae	d__Bacteria	p__Firmicutes	c__Bacilli	o__Lactobacillales	f__Streptococcaceae	g__Streptococcus	s__Streptococcus agalactiae	SAG	PATRIC	2	2197729	35.29
1311.3	d__Bacteria;p__Firmicutes;c__Bacilli;o__Lactobacillales;f__Streptococcaceae;g__Streptococcus;s__Streptococcus agalactiae	d__Bacteria;p__Firmicutes;c__Bacilli;o__Lactobacillales;f__Streptococcaceae;g__Streptococcus;s__Streptococcus agalactiae	d__Bacteria	p__Firmicutes	c__Bacilli	o__Lactobacillales	f__Streptococcaceae	g__Streptococcus	s__Streptococcus agalactiae	SAG	PATRIC	2	2061966	35.08
1311.3	d__Bacteria;p__Firmicutes;c__Bacilli;o__Lactobacillales;f__Streptococcaceae;g__Streptococcus;s__Streptococcus agalactiae	d__Bacteria;p__Firmicutes;c__Bacilli;o__Lactobacillales;f__Streptococcaceae;g__Streptococcus;s__Streptococcus agalactiae	d__Bacteria	p__Firmicutes	c__Bacilli	o__Lactobacillales	f__Streptococcaceae	g__Streptococcus	s__Streptococcus agalactiae	SAG	PATRIC	3	2260812	35.53
1311.3	d__Bacteria;p__Firmicutes;c__Bacilli;o__Lactobacillales;f__Streptococcaceae;g__Streptococcus;s__Streptococcus agalactiae	d__Bacteria;p__Firmicutes;c__Bacilli;o__Lactobacillales;f__Streptococcaceae;g__Streptococcus;s__Streptococcus agalactiae	d__Bacteria	p__Firmicutes	c__Bacilli	o__Lactobacillales	f__Streptococcaceae	g__Streptococcus	s__Streptococcus agalactiae	SAG	PATRIC	2	2216872	35.31
1311.3	d__Bacteria;p__Firmicutes;c__Bacilli;o__Lactobacillales;f__Streptococcaceae;g__Streptococcus;s__Streptococcus agalactiae	d__Bacteria;p__Firmicutes;c__Bacilli;o__Lactobacillales;f__Streptococcaceae;g__Streptococcus;s__Streptococcus agalactiae	d__Bacteria	p__Firmicutes	c__Bacilli	o__Lactobacillales	f__Streptococcaceae	g__Streptococcus	s__Streptococcus agalactiae	SAG	PATRIC	2	2250029	35.32
1311.3	d__Bacteria;p__Firmicutes;c__Bacilli;o__Lactobacillales;f__Streptococcaceae;g__Streptococcus;s__Streptococcus agalactiae	d__Bacteria;p__Firmicutes;c__Bacilli;o__Lactobacillales;f__Streptococcaceae;g__Streptococcus;s__Streptococcus agalactiae	d__Bacteria	p__Firmicutes	c__Bacilli	o__Lactobacillales	f__Streptococcaceae	g__Streptococcus	s__Streptococcus agalactiae	SAG	PATRIC	2	2046186	35.29
1311.3	d__Bacteria;p__Firmicutes;c__Bacilli;o__Lactobacillales;f__Streptococcaceae;g__Streptococcus;s__Streptococcus agalactiae	d__Bacteria;p__Firmicutes;c__Bacilli;o__Lactobacillales;f__Streptococcaceae;g__Streptococcus;s__Streptococcus agalactiae	d__Bacteria	p__Firmicutes	c__Bacilli	o__Lactobacillales	f__Streptococcaceae	g__Streptococcus	s__Streptococcus agalactiae	SAG	PATRIC	2	2182501	35.32
1311.3	d__Bacteria;p__Firmicutes;c__Bacilli;o__Lactobacillales;f__Streptococcaceae;g__Streptococcus;s__Streptococcus agalactiae	d__Bacteria;p__Firmicutes;c__Bacilli;o__Lactobacillales;f__Streptococcaceae;g__Streptococcus;s__Streptococcus agalactiae	d__Bacteria	p__Firmicutes	c__Bacilli	o__Lactobacillales	f__Streptococcaceae	g__Streptococcus	s__Streptococcus agalactiae	SAG	PATRIC	2	2226628	35.24
1311.3	d__Bacteria;p__Firmicutes;c__Bacilli;o__Lactobacillales;f__Streptococcaceae;g__Streptococcus;s__Streptococcus agalactiae	d__Bacteria;p__Firmicutes;c__Bacilli;o__Lactobacillales;f__Streptococcaceae;g__Streptococcus;s__Streptococcus agalactiae	d__Bacteria	p__Firmicutes	c__Bacilli	o__Lactobacillales	f__Streptococcaceae	g__Streptococcus	s__Streptococcus agalactiae	SAG	PATRIC	2	1993374	35.32
1311.3	d__Bacteria;p__Firmicutes;c__Bacilli;o__Lactobacillales;f__Streptococcaceae;g__Streptococcus;s__Streptococcus agalactiae	d__Bacteria;p__Firmicutes;c__Bacilli;o__Lactobacillales;f__Streptococcaceae;g__Streptococcus;s__Streptococcus agalactiae	d__Bacteria	p__Firmicutes	c__Bacilli	o__Lactobacillales	f__Streptococcaceae	g__Streptococcus	s__Streptococcus agalactiae	SAG	PATRIC	2	2066519	35.31
1311.3	d__Bacteria;p__Firmicutes;c__Bacilli;o__Lactobacillales;f__Streptococcaceae;g__Streptococcus;s__Streptococcus agalactiae	d__Bacteria;p__Firmicutes;c__Bacilli;o__Lactobacillales;f__Streptococcaceae;g__Streptococcus;s__Streptococcus agalactiae	d__Bacteria	p__Firmicutes	c__Bacilli	o__Lactobacillales	f__Streptococcaceae	g__Streptococcus	s__Streptococcus agalactiae	SAG	PATRIC	2	2116143	35.45
1311.3	d__Bacteria;p__Firmicutes;c__Bacilli;o__Lactobacillales;f__Streptococcaceae;g__Streptococcus;s__Streptococcus agalactiae	d__Bacteria;p__Firmicutes;c__Bacilli;o__Lactobacillales;f__Streptococcaceae;g__Streptococcus;s__Streptococcus agalactiae	d__Bacteria	p__Firmicutes	c__Bacilli	o__Lactobacillales	f__Streptococcaceae	g__Streptococcus	s__Streptococcus agalactiae	SAG	PATRIC	2	2100076	35.1
1311.3	d__Bacteria;p__Firmicutes;c__Bacilli;o__Lactobacillales;f__Streptococcaceae;g__Streptococcus;s__Streptococcus agalactiae	d__Bacteria;p__Firmicutes;c__Bacilli;o__Lactobacillales;f__Streptococcaceae;g__Streptococcus;s__Streptococcus agalactiae	d__Bacteria	p__Firmicutes	c__Bacilli	o__Lactobacillales	f__Streptococcaceae	g__Streptococcus	s__Streptococcus agalactiae	SAG	PATRIC	2	2219360	35.4
1311.3	d__Bacteria;p__Firmicutes;c__Bacilli;o__Lactobacillales;f__Streptococcaceae;g__Streptococcus;s__Streptococcus agalactiae	d__Bacteria;p__Firmicutes;c__Bacilli;o__Lactobacillales;f__Streptococcaceae;g__Streptococcus;s__Streptococcus agalactiae	d__Bacteria	p__Firmicutes	c__Bacilli	o__Lactobacillales	f__Streptococcaceae	g__Streptococcus	s__Streptococcus agalactiae	SAG	PATRIC	2	2137200	35.25
1311.3	d__Bacteria;p__Firmicutes;c__Bacilli;o__Lactobacillales;f__Streptococcaceae;g__Streptococcus;s__Streptococcus agalactiae	d__Bacteria;p__Firmicutes;c__Bacilli;o__Lactobacillales;f__Streptococcaceae;g__Streptococcus;s__Streptococcus agalactiae	d__Bacteria	p__Firmicutes	c__Bacilli	o__Lactobacillales	f__Streptococcaceae	g__Streptococcus	s__Streptococcus agalactiae	SAG	PATRIC	2	2054683	35.3
1311.3	d__Bacteria;p__Firmicutes;c__Bacilli;o__Lactobacillales;f__Streptococcaceae;g__Streptococcus;s__Streptococcus agalactiae	d__Bacteria;p__Firmicutes;c__Bacilli;o__Lactobacillales;f__Streptococcaceae;g__Streptococcus;s__Streptococcus agalactiae	d__Bacteria	p__Firmicutes	c__Bacilli	o__Lactobacillales	f__Streptococcaceae	g__Streptococcus	s__Streptococcus agalactiae	SAG	PATRIC	2	2178677	35.27
1311.31	d__Bacteria;p__Firmicutes;c__Bacilli;o__Lactobacillales;f__Streptococcaceae;g__Streptococcus;s__Streptococcus agalactiae	d__Bacteria;p__Firmicutes;c__Bacilli;o__Lactobacillales;f__Streptococcaceae;g__Streptococcus;s__Streptococcus agalactiae	d__Bacteria	p__Firmicutes	c__Bacilli	o__Lactobacillales	f__Streptococcaceae	g__Streptococcus	s__Streptococcus agalactiae	SAG	PATRIC	2	2168675	35.43
1311.31	d__Bacteria;p__Firmicutes;c__Bacilli;o__Lactobacillales;f__Streptococcaceae;g__Streptococcus;s__Streptococcus agalactiae	d__Bacteria;p__Firmicutes;c__Bacilli;o__Lactobacillales;f__Streptococcaceae;g__Streptococcus;s__Streptococcus agalactiae	d__Bacteria	p__Firmicutes	c__Bacilli	o__Lactobacillales	f__Streptococcaceae	g__Streptococcus	s__Streptococcus agalactiae	SAG	PATRIC	2	2065941	35.35
1311.31	d__Bacteria;p__Firmicutes;c__Bacilli;o__Lactobacillales;f__Streptococcaceae;g__Streptococcus;s__Streptococcus agalactiae	d__Bacteria;p__Firmicutes;c__Bacilli;o__Lactobacillales;f__Streptococcaceae;g__Streptococcus;s__Streptococcus agalactiae	d__Bacteria	p__Firmicutes	c__Bacilli	o__Lactobacillales	f__Streptococcaceae	g__Streptococcus	s__Streptococcus agalactiae	SAG	PATRIC	2	2197735	35.28
1311.31	d__Bacteria;p__Firmicutes;c__Bacilli;o__Lactobacillales;f__Streptococcaceae;g__Streptococcus;s__Streptococcus agalactiae	d__Bacteria;p__Firmicutes;c__Bacilli;o__Lactobacillales;f__Streptococcaceae;g__Streptococcus;s__Streptococcus agalactiae	d__Bacteria	p__Firmicutes	c__Bacilli	o__Lactobacillales	f__Streptococcaceae	g__Streptococcus	s__Streptococcus agalactiae	SAG	PATRIC	2	2182983	35.3
1311.31	d__Bacteria;p__Firmicutes;c__Bacilli;o__Lactobacillales;f__Streptococcaceae;g__Streptococcus;s__Streptococcus agalactiae	d__Bacteria;p__Firmicutes;c__Bacilli;o__Lactobacillales;f__Streptococcaceae;g__Streptococcus;s__Streptococcus agalactiae	d__Bacteria	p__Firmicutes	c__Bacilli	o__Lactobacillales	f__Streptococcaceae	g__Streptococcus	s__Streptococcus agalactiae	SAG	PATRIC	2	2104237	35.4
1311.31	d__Bacteria;p__Firmicutes;c__Bacilli;o__Lactobacillales;f__Streptococcaceae;g__Streptococcus;s__Streptococcus agalactiae	d__Bacteria;p__Firmicutes;c__Bacilli;o__Lactobacillales;f__Streptococcaceae;g__Streptococcus;s__Streptococcus agalactiae	d__Bacteria	p__Firmicutes	c__Bacilli	o__Lactobacillales	f__Streptococcaceae	g__Streptococcus	s__Streptococcus agalactiae	SAG	PATRIC	2	2070023	35.27
1311.31	d__Bacteria;p__Firmicutes;c__Bacilli;o__Lactobacillales;f__Streptococcaceae;g__Streptococcus;s__Streptococcus agalactiae	d__Bacteria;p__Firmicutes;c__Bacilli;o__Lactobacillales;f__Streptococcaceae;g__Streptococcus;s__Streptococcus agalactiae	d__Bacteria	p__Firmicutes	c__Bacilli	o__Lactobacillales	f__Streptococcaceae	g__Streptococcus	s__Streptococcus agalactiae	SAG	PATRIC	2	2224589	35.35
1311.31	d__Bacteria;p__Firmicutes;c__Bacilli;o__Lactobacillales;f__Streptococcaceae;g__Streptococcus;s__Streptococcus agalactiae	d__Bacteria;p__Firmicutes;c__Bacilli;o__Lactobacillales;f__Streptococcaceae;g__Streptococcus;s__Streptococcus agalactiae	d__Bacteria	p__Firmicutes	c__Bacilli	o__Lactobacillales	f__Streptococcaceae	g__Streptococcus	s__Streptococcus agalactiae	SAG	PATRIC	2	2142554	35.46
1311.31	d__Bacteria;p__Firmicutes;c__Bacilli;o__Lactobacillales;f__Streptococcaceae;g__Streptococcus;s__Streptococcus agalactiae	d__Bacteria;p__Firmicutes;c__Bacilli;o__Lactobacillales;f__Streptococcaceae;g__Streptococcus;s__Streptococcus agalactiae	d__Bacteria	p__Firmicutes	c__Bacilli	o__Lactobacillales	f__Streptococcaceae	g__Streptococcus	s__Streptococcus agalactiae	SAG	PATRIC	2	2220615	35.3
1311.31	d__Bacteria;p__Firmicutes;c__Bacilli;o__Lactobacillales;f__Streptococcaceae;g__Streptococcus;s__Streptococcus agalactiae	d__Bacteria;p__Firmicutes;c__Bacilli;o__Lactobacillales;f__Streptococcaceae;g__Streptococcus;s__Streptococcus agalactiae	d__Bacteria	p__Firmicutes	c__Bacilli	o__Lactobacillales	f__Streptococcaceae	g__Streptococcus	s__Streptococcus agalactiae	SAG	PATRIC	2	2183248	35.3
1311.31	d__Bacteria;p__Firmicutes;c__Bacilli;o__Lactobacillales;f__Streptococcaceae;g__Streptococcus;s__Streptococcus agalactiae	d__Bacteria;p__Firmicutes;c__Bacilli;o__Lactobacillales;f__Streptococcaceae;g__Streptococcus;s__Streptococcus agalactiae	d__Bacteria	p__Firmicutes	c__Bacilli	o__Lactobacillales	f__Streptococcaceae	g__Streptococcus	s__Streptococcus agalactiae	SAG	PATRIC	2	2143716	35.37
1311.31	d__Bacteria;p__Firmicutes;c__Bacilli;o__Lactobacillales;f__Streptococcaceae;g__Streptococcus;s__Streptococcus agalactiae	d__Bacteria;p__Firmicutes;c__Bacilli;o__Lactobacillales;f__Streptococcaceae;g__Streptococcus;s__Streptococcus agalactiae	d__Bacteria	p__Firmicutes	c__Bacilli	o__Lactobacillales	f__Streptococcaceae	g__Streptococcus	s__Streptococcus agalactiae	SAG	PATRIC	2	2198349	35.24
1311.31	d__Bacteria;p__Firmicutes;c__Bacilli;o__Lactobacillales;f__Streptococcaceae;g__Streptococcus;s__Streptococcus agalactiae	d__Bacteria;p__Firmicutes;c__Bacilli;o__Lactobacillales;f__Streptococcaceae;g__Streptococcus;s__Streptococcus agalactiae	d__Bacteria	p__Firmicutes	c__Bacilli	o__Lactobacillales	f__Streptococcaceae	g__Streptococcus	s__Streptococcus agalactiae	SAG	PATRIC	2	2192778	35.25
1311.31	d__Bacteria;p__Firmicutes;c__Bacilli;o__Lactobacillales;f__Streptococcaceae;g__Streptococcus;s__Streptococcus agalactiae	d__Bacteria;p__Firmicutes;c__Bacilli;o__Lactobacillales;f__Streptococcaceae;g__Streptococcus;s__Streptococcus agalactiae	d__Bacteria	p__Firmicutes	c__Bacilli	o__Lactobacillales	f__Streptococcaceae	g__Streptococcus	s__Streptococcus agalactiae	SAG	PATRIC	2	2184509	35.26
1311.31	d__Bacteria;p__Firmicutes;c__Bacilli;o__Lactobacillales;f__Streptococcaceae;g__Streptococcus;s__Streptococcus agalactiae	d__Bacteria;p__Firmicutes;c__Bacilli;o__Lactobacillales;f__Streptococcaceae;g__Streptococcus;s__Streptococcus agalactiae	d__Bacteria	p__Firmicutes	c__Bacilli	o__Lactobacillales	f__Streptococcaceae	g__Streptococcus	s__Streptococcus agalactiae	SAG	PATRIC	2	2184390	35.26
1311.31	d__Bacteria;p__Firmicutes;c__Bacilli;o__Lactobacillales;f__Streptococcaceae;g__Streptococcus;s__Streptococcus agalactiae	d__Bacteria;p__Firmicutes;c__Bacilli;o__Lactobacillales;f__Streptococcaceae;g__Streptococcus;s__Streptococcus agalactiae	d__Bacteria	p__Firmicutes	c__Bacilli	o__Lactobacillales	f__Streptococcaceae	g__Streptococcus	s__Streptococcus agalactiae	SAG	PATRIC	2	2254199	35.34
1311.31	d__Bacteria;p__Firmicutes;c__Bacilli;o__Lactobacillales;f__Streptococcaceae;g__Streptococcus;s__Streptococcus agalactiae	d__Bacteria;p__Firmicutes;c__Bacilli;o__Lactobacillales;f__Streptococcaceae;g__Streptococcus;s__Streptococcus agalactiae	d__Bacteria	p__Firmicutes	c__Bacilli	o__Lactobacillales	f__Streptococcaceae	g__Streptococcus	s__Streptococcus agalactiae	SAG	PATRIC	2	2140006	35.25
1311.31	d__Bacteria;p__Firmicutes;c__Bacilli;o__Lactobacillales;f__Streptococcaceae;g__Streptococcus;s__Streptococcus agalactiae	d__Bacteria;p__Firmicutes;c__Bacilli;o__Lactobacillales;f__Streptococcaceae;g__Streptococcus;s__Streptococcus agalactiae	d__Bacteria	p__Firmicutes	c__Bacilli	o__Lactobacillales	f__Streptococcaceae	g__Streptococcus	s__Streptococcus agalactiae	SAG	PATRIC	2	2154988	35.27
1311.31	d__Bacteria;p__Firmicutes;c__Bacilli;o__Lactobacillales;f__Streptococcaceae;g__Streptococcus;s__Streptococcus agalactiae	d__Bacteria;p__Firmicutes;c__Bacilli;o__Lactobacillales;f__Streptococcaceae;g__Streptococcus;s__Streptococcus agalactiae	d__Bacteria	p__Firmicutes	c__Bacilli	o__Lactobacillales	f__Streptococcaceae	g__Streptococcus	s__Streptococcus agalactiae	SAG	PATRIC	2	2196949	35.27
1311.31	d__Bacteria;p__Firmicutes;c__Bacilli;o__Lactobacillales;f__Streptococcaceae;g__Streptococcus;s__Streptococcus agalactiae	d__Bacteria;p__Firmicutes;c__Bacilli;o__Lactobacillales;f__Streptococcaceae;g__Streptococcus;s__Streptococcus agalactiae	d__Bacteria	p__Firmicutes	c__Bacilli	o__Lactobacillales	f__Streptococcaceae	g__Streptococcus	s__Streptococcus agalactiae	SAG	PATRIC	2	2175480	35.29
1311.31	d__Bacteria;p__Firmicutes;c__Bacilli;o__Lactobacillales;f__Streptococcaceae;g__Streptococcus;s__Streptococcus agalactiae	d__Bacteria;p__Firmicutes;c__Bacilli;o__Lactobacillales;f__Streptococcaceae;g__Streptococcus;s__Streptococcus agalactiae	d__Bacteria	p__Firmicutes	c__Bacilli	o__Lactobacillales	f__Streptococcaceae	g__Streptococcus	s__Streptococcus agalactiae	SAG	PATRIC	2	2049445	35.31
1311.31	d__Bacteria;p__Firmicutes;c__Bacilli;o__Lactobacillales;f__Streptococcaceae;g__Streptococcus;s__Streptococcus agalactiae	d__Bacteria;p__Firmicutes;c__Bacilli;o__Lactobacillales;f__Streptococcaceae;g__Streptococcus;s__Streptococcus agalactiae	d__Bacteria	p__Firmicutes	c__Bacilli	o__Lactobacillales	f__Streptococcaceae	g__Streptococcus	s__Streptococcus agalactiae	SAG	PATRIC	2	2099286	35.33
1311.31	d__Bacteria;p__Firmicutes;c__Bacilli;o__Lactobacillales;f__Streptococcaceae;g__Streptococcus;s__Streptococcus agalactiae	d__Bacteria;p__Firmicutes;c__Bacilli;o__Lactobacillales;f__Streptococcaceae;g__Streptococcus;s__Streptococcus agalactiae	d__Bacteria	p__Firmicutes	c__Bacilli	o__Lactobacillales	f__Streptococcaceae	g__Streptococcus	s__Streptococcus agalactiae	SAG	PATRIC	2	2139575	35.25
1311.31	d__Bacteria;p__Firmicutes;c__Bacilli;o__Lactobacillales;f__Streptococcaceae;g__Streptococcus;s__Streptococcus agalactiae	d__Bacteria;p__Firmicutes;c__Bacilli;o__Lactobacillales;f__Streptococcaceae;g__Streptococcus;s__Streptococcus agalactiae	d__Bacteria	p__Firmicutes	c__Bacilli	o__Lactobacillales	f__Streptococcaceae	g__Streptococcus	s__Streptococcus agalactiae	SAG	PATRIC	2	2181880	35.3
1311.31	d__Bacteria;p__Firmicutes;c__Bacilli;o__Lactobacillales;f__Streptococcaceae;g__Streptococcus;s__Streptococcus agalactiae	d__Bacteria;p__Firmicutes;c__Bacilli;o__Lactobacillales;f__Streptococcaceae;g__Streptococcus;s__Streptococcus agalactiae	d__Bacteria	p__Firmicutes	c__Bacilli	o__Lactobacillales	f__Streptococcaceae	g__Streptococcus	s__Streptococcus agalactiae	SAG	PATRIC	2	2196178	35.27
1311.31	d__Bacteria;p__Firmicutes;c__Bacilli;o__Lactobacillales;f__Streptococcaceae;g__Streptococcus;s__Streptococcus agalactiae	d__Bacteria;p__Firmicutes;c__Bacilli;o__Lactobacillales;f__Streptococcaceae;g__Streptococcus;s__Streptococcus agalactiae	d__Bacteria	p__Firmicutes	c__Bacilli	o__Lactobacillales	f__Streptococcaceae	g__Streptococcus	s__Streptococcus agalactiae	SAG	PATRIC	2	2139425	35.25
1311.31	d__Bacteria;p__Firmicutes;c__Bacilli;o__Lactobacillales;f__Streptococcaceae;g__Streptococcus;s__Streptococcus agalactiae	d__Bacteria;p__Firmicutes;c__Bacilli;o__Lactobacillales;f__Streptococcaceae;g__Streptococcus;s__Streptococcus agalactiae	d__Bacteria	p__Firmicutes	c__Bacilli	o__Lactobacillales	f__Streptococcaceae	g__Streptococcus	s__Streptococcus agalactiae	SAG	PATRIC	2	2180550	35.3
1311.31	d__Bacteria;p__Firmicutes;c__Bacilli;o__Lactobacillales;f__Streptococcaceae;g__Streptococcus;s__Streptococcus agalactiae	d__Bacteria;p__Firmicutes;c__Bacilli;o__Lactobacillales;f__Streptococcaceae;g__Streptococcus;s__Streptococcus agalactiae	d__Bacteria	p__Firmicutes	c__Bacilli	o__Lactobacillales	f__Streptococcaceae	g__Streptococcus	s__Streptococcus agalactiae	SAG	PATRIC	2	2053224	35.31
1311.31	d__Bacteria;p__Firmicutes;c__Bacilli;o__Lactobacillales;f__Streptococcaceae;g__Streptococcus;s__Streptococcus agalactiae	d__Bacteria;p__Firmicutes;c__Bacilli;o__Lactobacillales;f__Streptococcaceae;g__Streptococcus;s__Streptococcus agalactiae	d__Bacteria	p__Firmicutes	c__Bacilli	o__Lactobacillales	f__Streptococcaceae	g__Streptococcus	s__Streptococcus agalactiae	SAG	PATRIC	2	2116966	35.43
1311.31	d__Bacteria;p__Firmicutes;c__Bacilli;o__Lactobacillales;f__Streptococcaceae;g__Streptococcus;s__Streptococcus agalactiae	d__Bacteria;p__Firmicutes;c__Bacilli;o__Lactobacillales;f__Streptococcaceae;g__Streptococcus;s__Streptococcus agalactiae	d__Bacteria	p__Firmicutes	c__Bacilli	o__Lactobacillales	f__Streptococcaceae	g__Streptococcus	s__Streptococcus agalactiae	SAG	PATRIC	2	2115611	35.38
1311.31	d__Bacteria;p__Firmicutes;c__Bacilli;o__Lactobacillales;f__Streptococcaceae;g__Streptococcus;s__Streptococcus agalactiae	d__Bacteria;p__Firmicutes;c__Bacilli;o__Lactobacillales;f__Streptococcaceae;g__Streptococcus;s__Streptococcus agalactiae	d__Bacteria	p__Firmicutes	c__Bacilli	o__Lactobacillales	f__Streptococcaceae	g__Streptococcus	s__Streptococcus agalactiae	SAG	PATRIC	2	2070265	35.34
1311.31	d__Bacteria;p__Firmicutes;c__Bacilli;o__Lactobacillales;f__Streptococcaceae;g__Streptococcus;s__Streptococcus agalactiae	d__Bacteria;p__Firmicutes;c__Bacilli;o__Lactobacillales;f__Streptococcaceae;g__Streptococcus;s__Streptococcus agalactiae	d__Bacteria	p__Firmicutes	c__Bacilli	o__Lactobacillales	f__Streptococcaceae	g__Streptococcus	s__Streptococcus agalactiae	SAG	PATRIC	2	2057891	35.36
1311.31	d__Bacteria;p__Firmicutes;c__Bacilli;o__Lactobacillales;f__Streptococcaceae;g__Streptococcus;s__Streptococcus agalactiae	d__Bacteria;p__Firmicutes;c__Bacilli;o__Lactobacillales;f__Streptococcaceae;g__Streptococcus;s__Streptococcus agalactiae	d__Bacteria	p__Firmicutes	c__Bacilli	o__Lactobacillales	f__Streptococcaceae	g__Streptococcus	s__Streptococcus agalactiae	SAG	PATRIC	2	2043574	35.37
1311.31	d__Bacteria;p__Firmicutes;c__Bacilli;o__Lactobacillales;f__Streptococcaceae;g__Streptococcus;s__Streptococcus agalactiae	d__Bacteria;p__Firmicutes;c__Bacilli;o__Lactobacillales;f__Streptococcaceae;g__Streptococcus;s__Streptococcus agalactiae	d__Bacteria	p__Firmicutes	c__Bacilli	o__Lactobacillales	f__Streptococcaceae	g__Streptococcus	s__Streptococcus agalactiae	SAG	PATRIC	2	2094856	35.46
1311.31	d__Bacteria;p__Firmicutes;c__Bacilli;o__Lactobacillales;f__Streptococcaceae;g__Streptococcus;s__Streptococcus agalactiae	d__Bacteria;p__Firmicutes;c__Bacilli;o__Lactobacillales;f__Streptococcaceae;g__Streptococcus;s__Streptococcus agalactiae	d__Bacteria	p__Firmicutes	c__Bacilli	o__Lactobacillales	f__Streptococcaceae	g__Streptococcus	s__Streptococcus agalactiae	SAG	PATRIC	2	2041292	35.32
1311.31	d__Bacteria;p__Firmicutes;c__Bacilli;o__Lactobacillales;f__Streptococcaceae;g__Streptococcus;s__Streptococcus agalactiae	d__Bacteria;p__Firmicutes;c__Bacilli;o__Lactobacillales;f__Streptococcaceae;g__Streptococcus;s__Streptococcus agalactiae	d__Bacteria	p__Firmicutes	c__Bacilli	o__Lactobacillales	f__Streptococcaceae	g__Streptococcus	s__Streptococcus agalactiae	SAG	PATRIC	2	2056467	35.32
1311.31	d__Bacteria;p__Firmicutes;c__Bacilli;o__Lactobacillales;f__Streptococcaceae;g__Streptococcus;s__Streptococcus agalactiae	d__Bacteria;p__Firmicutes;c__Bacilli;o__Lactobacillales;f__Streptococcaceae;g__Streptococcus;s__Streptococcus agalactiae	d__Bacteria	p__Firmicutes	c__Bacilli	o__Lactobacillales	f__Streptococcaceae	g__Streptococcus	s__Streptococcus agalactiae	SAG	PATRIC	2	2046850	35.39
1311.31	d__Bacteria;p__Firmicutes;c__Bacilli;o__Lactobacillales;f__Streptococcaceae;g__Streptococcus;s__Streptococcus agalactiae	d__Bacteria;p__Firmicutes;c__Bacilli;o__Lactobacillales;f__Streptococcaceae;g__Streptococcus;s__Streptococcus agalactiae	d__Bacteria	p__Firmicutes	c__Bacilli	o__Lactobacillales	f__Streptococcaceae	g__Streptococcus	s__Streptococcus agalactiae	SAG	PATRIC	3	2108679	35.51
1311.31	d__Bacteria;p__Firmicutes;c__Bacilli;o__Lactobacillales;f__Streptococcaceae;g__Streptococcus;s__Streptococcus agalactiae	d__Bacteria;p__Firmicutes;c__Bacilli;o__Lactobacillales;f__Streptococcaceae;g__Streptococcus;s__Streptococcus agalactiae	d__Bacteria	p__Firmicutes	c__Bacilli	o__Lactobacillales	f__Streptococcaceae	g__Streptococcus	s__Streptococcus agalactiae	SAG	PATRIC	3	2108204	35.42
1311.31	d__Bacteria;p__Firmicutes;c__Bacilli;o__Lactobacillales;f__Streptococcaceae;g__Streptococcus;s__Streptococcus agalactiae	d__Bacteria;p__Firmicutes;c__Bacilli;o__Lactobacillales;f__Streptococcaceae;g__Streptococcus;s__Streptococcus agalactiae	d__Bacteria	p__Firmicutes	c__Bacilli	o__Lactobacillales	f__Streptococcaceae	g__Streptococcus	s__Streptococcus agalactiae	SAG	PATRIC	2	2147126	35.47
1311.31	d__Bacteria;p__Firmicutes;c__Bacilli;o__Lactobacillales;f__Streptococcaceae;g__Streptococcus;s__Streptococcus agalactiae	d__Bacteria;p__Firmicutes;c__Bacilli;o__Lactobacillales;f__Streptococcaceae;g__Streptococcus;s__Streptococcus agalactiae	d__Bacteria	p__Firmicutes	c__Bacilli	o__Lactobacillales	f__Streptococcaceae	g__Streptococcus	s__Streptococcus agalactiae	SAG	PATRIC	2	2088822	35.26
1311.31	d__Bacteria;p__Firmicutes;c__Bacilli;o__Lactobacillales;f__Streptococcaceae;g__Streptococcus;s__Streptococcus agalactiae	d__Bacteria;p__Firmicutes;c__Bacilli;o__Lactobacillales;f__Streptococcaceae;g__Streptococcus;s__Streptococcus agalactiae	d__Bacteria	p__Firmicutes	c__Bacilli	o__Lactobacillales	f__Streptococcaceae	g__Streptococcus	s__Streptococcus agalactiae	SAG	PATRIC	2	2094402	35.49
1311.31	d__Bacteria;p__Firmicutes;c__Bacilli;o__Lactobacillales;f__Streptococcaceae;g__Streptococcus;s__Streptococcus agalactiae	d__Bacteria;p__Firmicutes;c__Bacilli;o__Lactobacillales;f__Streptococcaceae;g__Streptococcus;s__Streptococcus agalactiae	d__Bacteria	p__Firmicutes	c__Bacilli	o__Lactobacillales	f__Streptococcaceae	g__Streptococcus	s__Streptococcus agalactiae	SAG	PATRIC	3	2171471	35.41
1311.31	d__Bacteria;p__Firmicutes;c__Bacilli;o__Lactobacillales;f__Streptococcaceae;g__Streptococcus;s__Streptococcus agalactiae	d__Bacteria;p__Firmicutes;c__Bacilli;o__Lactobacillales;f__Streptococcaceae;g__Streptococcus;s__Streptococcus agalactiae	d__Bacteria	p__Firmicutes	c__Bacilli	o__Lactobacillales	f__Streptococcaceae	g__Streptococcus	s__Streptococcus agalactiae	SAG	PATRIC	2	2162709	35.46
1311.31	d__Bacteria;p__Firmicutes;c__Bacilli;o__Lactobacillales;f__Streptococcaceae;g__Streptococcus;s__Streptococcus agalactiae	d__Bacteria;p__Firmicutes;c__Bacilli;o__Lactobacillales;f__Streptococcaceae;g__Streptococcus;s__Streptococcus agalactiae	d__Bacteria	p__Firmicutes	c__Bacilli	o__Lactobacillales	f__Streptococcaceae	g__Streptococcus	s__Streptococcus agalactiae	SAG	PATRIC	2	2070478	35.28
1311.31	d__Bacteria;p__Firmicutes;c__Bacilli;o__Lactobacillales;f__Streptococcaceae;g__Streptococcus;s__Streptococcus agalactiae	d__Bacteria;p__Firmicutes;c__Bacilli;o__Lactobacillales;f__Streptococcaceae;g__Streptococcus;s__Streptococcus agalactiae	d__Bacteria	p__Firmicutes	c__Bacilli	o__Lactobacillales	f__Streptococcaceae	g__Streptococcus	s__Streptococcus agalactiae	SAG	PATRIC	2	2071850	35.27
1311.31	d__Bacteria;p__Firmicutes;c__Bacilli;o__Lactobacillales;f__Streptococcaceae;g__Streptococcus;s__Streptococcus agalactiae	d__Bacteria;p__Firmicutes;c__Bacilli;o__Lactobacillales;f__Streptococcaceae;g__Streptococcus;s__Streptococcus agalactiae	d__Bacteria	p__Firmicutes	c__Bacilli	o__Lactobacillales	f__Streptococcaceae	g__Streptococcus	s__Streptococcus agalactiae	SAG	PATRIC	2	2138276	35.46
1311.31	d__Bacteria;p__Firmicutes;c__Bacilli;o__Lactobacillales;f__Streptococcaceae;g__Streptococcus;s__Streptococcus agalactiae	d__Bacteria;p__Firmicutes;c__Bacilli;o__Lactobacillales;f__Streptococcaceae;g__Streptococcus;s__Streptococcus agalactiae	d__Bacteria	p__Firmicutes	c__Bacilli	o__Lactobacillales	f__Streptococcaceae	g__Streptococcus	s__Streptococcus agalactiae	SAG	PATRIC	3	2136521	35.38
1311.31	d__Bacteria;p__Firmicutes;c__Bacilli;o__Lactobacillales;f__Streptococcaceae;g__Streptococcus;s__Streptococcus agalactiae	d__Bacteria;p__Firmicutes;c__Bacilli;o__Lactobacillales;f__Streptococcaceae;g__Streptococcus;s__Streptococcus agalactiae	d__Bacteria	p__Firmicutes	c__Bacilli	o__Lactobacillales	f__Streptococcaceae	g__Streptococcus	s__Streptococcus agalactiae	SAG	PATRIC	3	2178004	35.37
1311.31	d__Bacteria;p__Firmicutes;c__Bacilli;o__Lactobacillales;f__Streptococcaceae;g__Streptococcus;s__Streptococcus agalactiae	d__Bacteria;p__Firmicutes;c__Bacilli;o__Lactobacillales;f__Streptococcaceae;g__Streptococcus;s__Streptococcus agalactiae	d__Bacteria	p__Firmicutes	c__Bacilli	o__Lactobacillales	f__Streptococcaceae	g__Streptococcus	s__Streptococcus agalactiae	SAG	PATRIC	3	2120795	35.38
1311.31	d__Bacteria;p__Firmicutes;c__Bacilli;o__Lactobacillales;f__Streptococcaceae;g__Streptococcus;s__Streptococcus agalactiae	d__Bacteria;p__Firmicutes;c__Bacilli;o__Lactobacillales;f__Streptococcaceae;g__Streptococcus;s__Streptococcus agalactiae	d__Bacteria	p__Firmicutes	c__Bacilli	o__Lactobacillales	f__Streptococcaceae	g__Streptococcus	s__Streptococcus agalactiae	SAG	PATRIC	3	2067771	35.6
1311.34	d__Bacteria;p__Firmicutes;c__Bacilli;o__Lactobacillales;f__Streptococcaceae;g__Streptococcus;s__Streptococcus agalactiae	d__Bacteria;p__Firmicutes;c__Bacilli;o__Lactobacillales;f__Streptococcaceae;g__Streptococcus;s__Streptococcus agalactiae	d__Bacteria	p__Firmicutes	c__Bacilli	o__Lactobacillales	f__Streptococcaceae	g__Streptococcus	s__Streptococcus agalactiae	SAG	PATRIC	2	1840649	35.49
1311.35	d__Bacteria;p__Firmicutes;c__Bacilli;o__Lactobacillales;f__Streptococcaceae;g__Streptococcus;s__Streptococcus agalactiae	d__Bacteria;p__Firmicutes;c__Bacilli;o__Lactobacillales;f__Streptococcaceae;g__Streptococcus;s__Streptococcus agalactiae	d__Bacteria	p__Firmicutes	c__Bacilli	o__Lactobacillales	f__Streptococcaceae	g__Streptococcus	s__Streptococcus agalactiae	SAG	PATRIC	0	2064268	24.12
1311.35	d__Bacteria;p__Firmicutes;c__Bacilli;o__Lactobacillales;f__Streptococcaceae;g__Streptococcus;s__	NA	d__Bacteria	p__Firmicutes	c__Bacilli	o__Lactobacillales	f__Streptococcaceae	g__Streptococcus	s__	SAG	PATRIC	0	2044856	23.19
1311.83	d__Bacteria;p__Firmicutes;c__Bacilli;o__Lactobacillales;f__Streptococcaceae;g__Streptococcus;s__Streptococcus agalactiae	d__Bacteria;p__Firmicutes;c__Bacilli;o__Lactobacillales;f__Streptococcaceae;g__Streptococcus;s__Streptococcus agalactiae	d__Bacteria	p__Firmicutes	c__Bacilli	o__Lactobacillales	f__Streptococcaceae	g__Streptococcus	s__Streptococcus agalactiae	SAG	PATRIC	3	1838989	35.52
1313.1	d__Bacteria;p__Firmicutes;c__Bacilli;o__Lactobacillales;f__Streptococcaceae;g__Streptococcus;s__Streptococcus pneumoniae	d__Bacteria;p__Firmicutes;c__Bacilli;o__Lactobacillales;f__Streptococcaceae;g__Streptococcus;s__Streptococcus pneumoniae	d__Bacteria	p__Firmicutes	c__Bacilli	o__Lactobacillales	f__Streptococcaceae	g__Streptococcus	s__Streptococcus pneumoniae	SAG	PATRIC	10	3971543	37.79
1313.1	d__Bacteria;p__Firmicutes;c__Bacilli;o__Lactobacillales;f__Streptococcaceae;g__Streptococcus;s__Streptococcus pneumoniae	d__Bacteria;p__Firmicutes;c__Bacilli;o__Lactobacillales;f__Streptococcaceae;g__Streptococcus;s__Streptococcus pneumoniae	d__Bacteria	p__Firmicutes	c__Bacilli	o__Lactobacillales	f__Streptococcaceae	g__Streptococcus	s__Streptococcus pneumoniae	SAG	PATRIC	5	1779224	36.83
1313.1	d__Bacteria;p__Firmicutes;c__Bacilli;o__Lactobacillales;f__Streptococcaceae;g__Streptococcus;s__Streptococcus pneumoniae	d__Bacteria;p__Firmicutes;c__Bacilli;o__Lactobacillales;f__Streptococcaceae;g__Streptococcus;s__Streptococcus pneumoniae	d__Bacteria	p__Firmicutes	c__Bacilli	o__Lactobacillales	f__Streptococcaceae	g__Streptococcus	s__Streptococcus pneumoniae	SAG	PATRIC	6	3314528	38.57
1313.1	d__Bacteria;p__Firmicutes;c__Bacilli;o__Lactobacillales;f__Streptococcaceae;g__Streptococcus;s__Streptococcus pneumoniae	d__Bacteria;p__Firmicutes;c__Bacilli;o__Lactobacillales;f__Streptococcaceae;g__Streptococcus;s__Streptococcus pneumoniae	d__Bacteria	p__Firmicutes	c__Bacilli	o__Lactobacillales	f__Streptococcaceae	g__Streptococcus	s__Streptococcus pneumoniae	SAG	PATRIC	10	3407129	38.16
1313.1	d__Bacteria;p__Firmicutes;c__Bacilli;o__Lactobacillales;f__Streptococcaceae;g__Streptococcus;s__Streptococcus pneumoniae	d__Bacteria;p__Firmicutes;c__Bacilli;o__Lactobacillales;f__Streptococcaceae;g__Streptococcus;s__Streptococcus pneumoniae	d__Bacteria	p__Firmicutes	c__Bacilli	o__Lactobacillales	f__Streptococcaceae	g__Streptococcus	s__Streptococcus pneumoniae	SAG	PATRIC	3	1871464	36.9
1313.1	d__Bacteria;p__Firmicutes;c__Bacilli;o__Lactobacillales;f__Streptococcaceae;g__Streptococcus;s__Streptococcus pneumoniae	d__Bacteria;p__Firmicutes;c__Bacilli;o__Lactobacillales;f__Streptococcaceae;g__Streptococcus;s__Streptococcus pneumoniae	d__Bacteria	p__Firmicutes	c__Bacilli	o__Lactobacillales	f__Streptococcaceae	g__Streptococcus	s__Streptococcus pneumoniae	SAG	PATRIC	2	1981137	38.23
1313.1	d__Bacteria;p__Firmicutes;c__Bacilli;o__Lactobacillales;f__Streptococcaceae;g__Streptococcus;s__Streptococcus pneumoniae	d__Bacteria;p__Firmicutes;c__Bacilli;o__Lactobacillales;f__Streptococcaceae;g__Streptococcus;s__Streptococcus pneumoniae	d__Bacteria	p__Firmicutes	c__Bacilli	o__Lactobacillales	f__Streptococcaceae	g__Streptococcus	s__Streptococcus pneumoniae	SAG	PATRIC	9	3559082	38.59
1313.1	d__Bacteria;p__Firmicutes;c__Bacilli;o__Lactobacillales;f__Streptococcaceae;g__Streptococcus;s__Streptococcus pneumoniae	d__Bacteria;p__Firmicutes;c__Bacilli;o__Lactobacillales;f__Streptococcaceae;g__Streptococcus;s__Streptococcus pneumoniae	d__Bacteria	p__Firmicutes	c__Bacilli	o__Lactobacillales	f__Streptococcaceae	g__Streptococcus	s__Streptococcus pneumoniae	SAG	PATRIC	1	1878431	35.38
1313.1	d__Bacteria;p__Firmicutes;c__Bacilli;o__Lactobacillales;f__Streptococcaceae;g__Streptococcus;s__Streptococcus pneumoniae	d__Bacteria;p__Firmicutes;c__Bacilli;o__Lactobacillales;f__Streptococcaceae;g__Streptococcus;s__Streptococcus pneumoniae	d__Bacteria	p__Firmicutes	c__Bacilli	o__Lactobacillales	f__Streptococcaceae	g__Streptococcus	s__Streptococcus pneumoniae	SAG	PATRIC	5	2039383	38.71
1313.1	d__Bacteria;p__Firmicutes;c__Bacilli;o__Lactobacillales;f__Streptococcaceae;g__Streptococcus;s__Streptococcus pneumoniae	d__Bacteria;p__Firmicutes;c__Bacilli;o__Lactobacillales;f__Streptococcaceae;g__Streptococcus;s__Streptococcus pneumoniae	d__Bacteria	p__Firmicutes	c__Bacilli	o__Lactobacillales	f__Streptococcaceae	g__Streptococcus	s__Streptococcus pneumoniae	SAG	PATRIC	6	2035900	38.49
1313.11	d__Bacteria;p__Firmicutes;c__Bacilli;o__Lactobacillales;f__Streptococcaceae;g__Streptococcus;s__Streptococcus pneumoniae	d__Bacteria;p__Firmicutes;c__Bacilli;o__Lactobacillales;f__Streptococcaceae;g__Streptococcus;s__Streptococcus pneumoniae	d__Bacteria	p__Firmicutes	c__Bacilli	o__Lactobacillales	f__Streptococcaceae	g__Streptococcus	s__Streptococcus pneumoniae	SAG	PATRIC	3	2065264	38.83
1313.11	d__Bacteria;p__Firmicutes;c__Bacilli;o__Lactobacillales;f__Streptococcaceae;g__Streptococcus;s__Streptococcus pneumoniae	d__Bacteria;p__Firmicutes;c__Bacilli;o__Lactobacillales;f__Streptococcaceae;g__Streptococcus;s__Streptococcus pneumoniae	d__Bacteria	p__Firmicutes	c__Bacilli	o__Lactobacillales	f__Streptococcaceae	g__Streptococcus	s__Streptococcus pneumoniae	SAG	PATRIC	3	2056538	38.26
1313.11	d__Bacteria;p__Firmicutes;c__Bacilli;o__Lactobacillales;f__Streptococcaceae;g__Streptococcus;s__Streptococcus pneumoniae	d__Bacteria;p__Firmicutes;c__Bacilli;o__Lactobacillales;f__Streptococcaceae;g__Streptococcus;s__Streptococcus pneumoniae	d__Bacteria	p__Firmicutes	c__Bacilli	o__Lactobacillales	f__Streptococcaceae	g__Streptococcus	s__Streptococcus pneumoniae	SAG	PATRIC	2	1936246	40.71
1313.11	d__Bacteria;p__Firmicutes;c__Bacilli;o__Lactobacillales;f__Streptococcaceae;g__Streptococcus;s__Streptococcus pneumoniae	d__Bacteria;p__Firmicutes;c__Bacilli;o__Lactobacillales;f__Streptococcaceae;g__Streptococcus;s__Streptococcus pneumoniae	d__Bacteria	p__Firmicutes	c__Bacilli	o__Lactobacillales	f__Streptococcaceae	g__Streptococcus	s__Streptococcus pneumoniae	SAG	PATRIC	3	1955592	38.9
1313.11	d__Bacteria;p__Firmicutes;c__Bacilli;o__Lactobacillales;f__Streptococcaceae;g__Streptococcus;s__Streptococcus pneumoniae	d__Bacteria;p__Firmicutes;c__Bacilli;o__Lactobacillales;f__Streptococcaceae;g__Streptococcus;s__Streptococcus pneumoniae	d__Bacteria	p__Firmicutes	c__Bacilli	o__Lactobacillales	f__Streptococcaceae	g__Streptococcus	s__Streptococcus pneumoniae	SAG	PATRIC	5	1982782	38.08
1313.11	d__Bacteria;p__Firmicutes;c__Bacilli;o__Lactobacillales;f__Streptococcaceae;g__Streptococcus;s__Streptococcus pneumoniae	d__Bacteria;p__Firmicutes;c__Bacilli;o__Lactobacillales;f__Streptococcaceae;g__Streptococcus;s__Streptococcus pneumoniae	d__Bacteria	p__Firmicutes	c__Bacilli	o__Lactobacillales	f__Streptococcaceae	g__Streptococcus	s__Streptococcus pneumoniae	SAG	PATRIC	4	1917380	37.44
1313.11	d__Bacteria;p__Firmicutes;c__Bacilli;o__Lactobacillales;f__Streptococcaceae;g__Streptococcus;s__Streptococcus pneumoniae	d__Bacteria;p__Firmicutes;c__Bacilli;o__Lactobacillales;f__Streptococcaceae;g__Streptococcus;s__Streptococcus pneumoniae	d__Bacteria	p__Firmicutes	c__Bacilli	o__Lactobacillales	f__Streptococcaceae	g__Streptococcus	s__Streptococcus pneumoniae	SAG	PATRIC	3	2151265	37.65
1313.12	d__Bacteria;p__Firmicutes;c__Bacilli;o__Lactobacillales;f__Streptococcaceae;g__Streptococcus;s__Streptococcus pneumoniae	d__Bacteria;p__Firmicutes;c__Bacilli;o__Lactobacillales;f__Streptococcaceae;g__Streptococcus;s__Streptococcus pneumoniae	d__Bacteria	p__Firmicutes	c__Bacilli	o__Lactobacillales	f__Streptococcaceae	g__Streptococcus	s__Streptococcus pneumoniae	SAG	PATRIC	6	2067485	39.77
1313.12	d__Bacteria;p__Firmicutes;c__Bacilli;o__Lactobacillales;f__Streptococcaceae;g__Streptococcus;s__Streptococcus pneumoniae	d__Bacteria;p__Firmicutes;c__Bacilli;o__Lactobacillales;f__Streptococcaceae;g__Streptococcus;s__Streptococcus pneumoniae	d__Bacteria	p__Firmicutes	c__Bacilli	o__Lactobacillales	f__Streptococcaceae	g__Streptococcus	s__Streptococcus pneumoniae	SAG	PATRIC	7	2281103	38.11
1313.12	d__Bacteria;p__Firmicutes;c__Bacilli;o__Lactobacillales;f__Streptococcaceae;g__Streptococcus;s__Streptococcus pneumoniae	d__Bacteria;p__Firmicutes;c__Bacilli;o__Lactobacillales;f__Streptococcaceae;g__Streptococcus;s__Streptococcus pneumoniae	d__Bacteria	p__Firmicutes	c__Bacilli	o__Lactobacillales	f__Streptococcaceae	g__Streptococcus	s__Streptococcus pneumoniae	SAG	PATRIC	10	3881736	39.46
1313.12	d__Bacteria;p__Firmicutes;c__Bacilli;o__Lactobacillales;f__Streptococcaceae;g__Streptococcus;s__Streptococcus pneumoniae	d__Bacteria;p__Firmicutes;c__Bacilli;o__Lactobacillales;f__Streptococcaceae;g__Streptococcus;s__Streptococcus pneumoniae	d__Bacteria	p__Firmicutes	c__Bacilli	o__Lactobacillales	f__Streptococcaceae	g__Streptococcus	s__Streptococcus pneumoniae	SAG	PATRIC	4	1903599	37.56
1313.12	d__Bacteria;p__Firmicutes;c__Bacilli;o__Lactobacillales;f__Streptococcaceae;g__Streptococcus;s__Streptococcus pneumoniae	d__Bacteria;p__Firmicutes;c__Bacilli;o__Lactobacillales;f__Streptococcaceae;g__Streptococcus;s__Streptococcus pneumoniae	d__Bacteria	p__Firmicutes	c__Bacilli	o__Lactobacillales	f__Streptococcaceae	g__Streptococcus	s__Streptococcus pneumoniae	SAG	PATRIC	8	3339703	38.97
1313.12	d__Bacteria;p__Firmicutes;c__Bacilli;o__Lactobacillales;f__Streptococcaceae;g__Streptococcus;s__Streptococcus pneumoniae	d__Bacteria;p__Firmicutes;c__Bacilli;o__Lactobacillales;f__Streptococcaceae;g__Streptococcus;s__Streptococcus pneumoniae	d__Bacteria	p__Firmicutes	c__Bacilli	o__Lactobacillales	f__Streptococcaceae	g__Streptococcus	s__Streptococcus pneumoniae	SAG	PATRIC	8	4190485	39.59
1313.12	d__Bacteria;p__Firmicutes;c__Bacilli;o__Lactobacillales;f__Streptococcaceae;g__Streptococcus;s__Streptococcus pneumoniae	d__Bacteria;p__Firmicutes;c__Bacilli;o__Lactobacillales;f__Streptococcaceae;g__Streptococcus;s__Streptococcus pneumoniae	d__Bacteria	p__Firmicutes	c__Bacilli	o__Lactobacillales	f__Streptococcaceae	g__Streptococcus	s__Streptococcus pneumoniae	SAG	PATRIC	12	5530883	37.69
1313.12	d__Bacteria;p__Firmicutes;c__Bacilli;o__Lactobacillales;f__Streptococcaceae;g__Streptococcus;s__Streptococcus pneumoniae	d__Bacteria;p__Firmicutes;c__Bacilli;o__Lactobacillales;f__Streptococcaceae;g__Streptococcus;s__Streptococcus pneumoniae	d__Bacteria	p__Firmicutes	c__Bacilli	o__Lactobacillales	f__Streptococcaceae	g__Streptococcus	s__Streptococcus pneumoniae	SAG	PATRIC	2	1886096	35.31
1313.13	d__Bacteria;p__Firmicutes;c__Bacilli;o__Lactobacillales;f__Streptococcaceae;g__Streptococcus;s__Streptococcus pneumoniae	d__Bacteria;p__Firmicutes;c__Bacilli;o__Lactobacillales;f__Streptococcaceae;g__Streptococcus;s__Streptococcus pneumoniae	d__Bacteria	p__Firmicutes	c__Bacilli	o__Lactobacillales	f__Streptococcaceae	g__Streptococcus	s__Streptococcus pneumoniae	SAG	PATRIC	2	1792971	36.86
1313.13	d__Bacteria;p__Firmicutes;c__Bacilli;o__Lactobacillales;f__Streptococcaceae;g__Streptococcus;s__Streptococcus pneumoniae	d__Bacteria;p__Firmicutes;c__Bacilli;o__Lactobacillales;f__Streptococcaceae;g__Streptococcus;s__Streptococcus pneumoniae	d__Bacteria	p__Firmicutes	c__Bacilli	o__Lactobacillales	f__Streptococcaceae	g__Streptococcus	s__Streptococcus pneumoniae	SAG	PATRIC	4	2151622	36.73
1313.13	d__Bacteria;p__Firmicutes;c__Bacilli;o__Lactobacillales;f__Streptococcaceae;g__Streptococcus;s__Streptococcus pneumoniae	d__Bacteria;p__Firmicutes;c__Bacilli;o__Lactobacillales;f__Streptococcaceae;g__Streptococcus;s__Streptococcus pneumoniae	d__Bacteria	p__Firmicutes	c__Bacilli	o__Lactobacillales	f__Streptococcaceae	g__Streptococcus	s__Streptococcus pneumoniae	SAG	PATRIC	4	1994146	35.49
1313.13	d__Bacteria;p__Firmicutes;c__Bacilli;o__Lactobacillales;f__Streptococcaceae;g__Streptococcus;s__Streptococcus pneumoniae	d__Bacteria;p__Firmicutes;c__Bacilli;o__Lactobacillales;f__Streptococcaceae;g__Streptococcus;s__Streptococcus pneumoniae	d__Bacteria	p__Firmicutes	c__Bacilli	o__Lactobacillales	f__Streptococcaceae	g__Streptococcus	s__Streptococcus pneumoniae	SAG	PATRIC	2	1954472	40.32
1313.13	d__Bacteria;p__Firmicutes;c__Bacilli;o__Lactobacillales;f__Streptococcaceae;g__Streptococcus;s__Streptococcus pneumoniae	d__Bacteria;p__Firmicutes;c__Bacilli;o__Lactobacillales;f__Streptococcaceae;g__Streptococcus;s__Streptococcus pneumoniae	d__Bacteria	p__Firmicutes	c__Bacilli	o__Lactobacillales	f__Streptococcaceae	g__Streptococcus	s__Streptococcus pneumoniae	SAG	PATRIC	7	6255063	34.62
1313.13	d__Bacteria;p__Firmicutes;c__Bacilli;o__Lactobacillales;f__Streptococcaceae;g__Streptococcus;s__Streptococcus pneumoniae	d__Bacteria;p__Firmicutes;c__Bacilli;o__Lactobacillales;f__Streptococcaceae;g__Streptococcus;s__Streptococcus pneumoniae	d__Bacteria	p__Firmicutes	c__Bacilli	o__Lactobacillales	f__Streptococcaceae	g__Streptococcus	s__Streptococcus pneumoniae	SAG	PATRIC	6	1796638	37.16
1313.13	d__Bacteria;p__Firmicutes;c__Bacilli;o__Lactobacillales;f__Streptococcaceae;g__Streptococcus;s__Streptococcus pneumoniae	d__Bacteria;p__Firmicutes;c__Bacilli;o__Lactobacillales;f__Streptococcaceae;g__Streptococcus;s__Streptococcus pneumoniae	d__Bacteria	p__Firmicutes	c__Bacilli	o__Lactobacillales	f__Streptococcaceae	g__Streptococcus	s__Streptococcus pneumoniae	SAG	PATRIC	6	3424703	38.32
1313.13	d__Bacteria;p__Firmicutes;c__Bacilli;o__Lactobacillales;f__Streptococcaceae;g__Streptococcus;s__Streptococcus pneumoniae	d__Bacteria;p__Firmicutes;c__Bacilli;o__Lactobacillales;f__Streptococcaceae;g__Streptococcus;s__Streptococcus pneumoniae	d__Bacteria	p__Firmicutes	c__Bacilli	o__Lactobacillales	f__Streptococcaceae	g__Streptococcus	s__Streptococcus pneumoniae	SAG	PATRIC	2	1031169	39.51
1313.13	d__Bacteria;p__Firmicutes;c__Bacilli;o__Lactobacillales;f__Streptococcaceae;g__Streptococcus;s__Streptococcus pneumoniae	d__Bacteria;p__Firmicutes;c__Bacilli;o__Lactobacillales;f__Streptococcaceae;g__Streptococcus;s__Streptococcus pneumoniae	d__Bacteria	p__Firmicutes	c__Bacilli	o__Lactobacillales	f__Streptococcaceae	g__Streptococcus	s__Streptococcus pneumoniae	SAG	PATRIC	7	4810895	36.85
1313.13	d__Bacteria;p__Firmicutes;c__Bacilli;o__Lactobacillales;f__Streptococcaceae;g__Streptococcus;s__Streptococcus pneumoniae	d__Bacteria;p__Firmicutes;c__Bacilli;o__Lactobacillales;f__Streptococcaceae;g__Streptococcus;s__Streptococcus pneumoniae	d__Bacteria	p__Firmicutes	c__Bacilli	o__Lactobacillales	f__Streptococcaceae	g__Streptococcus	s__Streptococcus pneumoniae	SAG	PATRIC	6	2126190	38.16
1313.13	d__Bacteria;p__Firmicutes;c__Bacilli;o__Lactobacillales;f__Streptococcaceae;g__Streptococcus;s__Streptococcus pneumoniae	d__Bacteria;p__Firmicutes;c__Bacilli;o__Lactobacillales;f__Streptococcaceae;g__Streptococcus;s__Streptococcus pneumoniae	d__Bacteria	p__Firmicutes	c__Bacilli	o__Lactobacillales	f__Streptococcaceae	g__Streptococcus	s__Streptococcus pneumoniae	SAG	PATRIC	7	2088090	37.93
1313.15	d__Bacteria;p__Firmicutes;c__Bacilli;o__Lactobacillales;f__Streptococcaceae;g__Streptococcus;s__Streptococcus pneumoniae	d__Bacteria;p__Firmicutes;c__Bacilli;o__Lactobacillales;f__Streptococcaceae;g__Streptococcus;s__Streptococcus pneumoniae	d__Bacteria	p__Firmicutes	c__Bacilli	o__Lactobacillales	f__Streptococcaceae	g__Streptococcus	s__Streptococcus pneumoniae	SAG	PATRIC	6	2069153	39.59
1313.15	d__Bacteria;p__Firmicutes;c__Bacilli;o__Lactobacillales;f__Streptococcaceae;g__Streptococcus;s__Streptococcus pneumoniae	d__Bacteria;p__Firmicutes;c__Bacilli;o__Lactobacillales;f__Streptococcaceae;g__Streptococcus;s__Streptococcus pneumoniae	d__Bacteria	p__Firmicutes	c__Bacilli	o__Lactobacillales	f__Streptococcaceae	g__Streptococcus	s__Streptococcus pneumoniae	SAG	PATRIC	7	2030847	39.61
1313.15	d__Bacteria;p__Firmicutes;c__Bacilli;o__Lactobacillales;f__Streptococcaceae;g__Streptococcus;s__Streptococcus pneumoniae	d__Bacteria;p__Firmicutes;c__Bacilli;o__Lactobacillales;f__Streptococcaceae;g__Streptococcus;s__Streptococcus pneumoniae	d__Bacteria	p__Firmicutes	c__Bacilli	o__Lactobacillales	f__Streptococcaceae	g__Streptococcus	s__Streptococcus pneumoniae	SAG	PATRIC	7	2051307	39.57
1313.15	d__Bacteria;p__Firmicutes;c__Bacilli;o__Lactobacillales;f__Streptococcaceae;g__Streptococcus;s__Streptococcus pneumoniae	d__Bacteria;p__Firmicutes;c__Bacilli;o__Lactobacillales;f__Streptococcaceae;g__Streptococcus;s__Streptococcus pneumoniae	d__Bacteria	p__Firmicutes	c__Bacilli	o__Lactobacillales	f__Streptococcaceae	g__Streptococcus	s__Streptococcus pneumoniae	SAG	PATRIC	6	2051572	39.64
1313.15	d__Bacteria;p__Firmicutes;c__Bacilli;o__Lactobacillales;f__Streptococcaceae;g__Streptococcus;s__Streptococcus pneumoniae	d__Bacteria;p__Firmicutes;c__Bacilli;o__Lactobacillales;f__Streptococcaceae;g__Streptococcus;s__Streptococcus pneumoniae	d__Bacteria	p__Firmicutes	c__Bacilli	o__Lactobacillales	f__Streptococcaceae	g__Streptococcus	s__Streptococcus pneumoniae	SAG	PATRIC	6	2267947	39.62
1313.15	d__Bacteria;p__Firmicutes;c__Bacilli;o__Lactobacillales;f__Streptococcaceae;g__Streptococcus;s__Streptococcus pneumoniae	d__Bacteria;p__Firmicutes;c__Bacilli;o__Lactobacillales;f__Streptococcaceae;g__Streptococcus;s__Streptococcus pneumoniae	d__Bacteria	p__Firmicutes	c__Bacilli	o__Lactobacillales	f__Streptococcaceae	g__Streptococcus	s__Streptococcus pneumoniae	SAG	PATRIC	5	2158944	39.69
1313.16	d__Bacteria;p__Firmicutes;c__Bacilli;o__Lactobacillales;f__Streptococcaceae;g__Streptococcus;s__Streptococcus pneumoniae	d__Bacteria;p__Firmicutes;c__Bacilli;o__Lactobacillales;f__Streptococcaceae;g__Streptococcus;s__Streptococcus pneumoniae	d__Bacteria	p__Firmicutes	c__Bacilli	o__Lactobacillales	f__Streptococcaceae	g__Streptococcus	s__Streptococcus pneumoniae	SAG	PATRIC	13	4542127	56.9
1313.16	d__Bacteria;p__Firmicutes;c__Bacilli;o__Lactobacillales;f__Streptococcaceae;g__Streptococcus;s__Streptococcus pneumoniae	d__Bacteria;p__Firmicutes;c__Bacilli;o__Lactobacillales;f__Streptococcaceae;g__Streptococcus;s__Streptococcus pneumoniae	d__Bacteria	p__Firmicutes	c__Bacilli	o__Lactobacillales	f__Streptococcaceae	g__Streptococcus	s__Streptococcus pneumoniae	SAG	PATRIC	5	2559457	39.27
1313.16	d__Bacteria;p__Firmicutes;c__Bacilli;o__Lactobacillales;f__Streptococcaceae;g__Streptococcus;s__Streptococcus pneumoniae	d__Bacteria;p__Firmicutes;c__Bacilli;o__Lactobacillales;f__Streptococcaceae;g__Streptococcus;s__Streptococcus pneumoniae	d__Bacteria	p__Firmicutes	c__Bacilli	o__Lactobacillales	f__Streptococcaceae	g__Streptococcus	s__Streptococcus pneumoniae	SAG	PATRIC	9	2606991	39.28
1313.16	d__Bacteria;p__Firmicutes;c__Bacilli;o__Lactobacillales;f__Streptococcaceae;g__Streptococcus;s__Streptococcus pneumoniae	d__Bacteria;p__Firmicutes;c__Bacilli;o__Lactobacillales;f__Streptococcaceae;g__Streptococcus;s__Streptococcus pneumoniae	d__Bacteria	p__Firmicutes	c__Bacilli	o__Lactobacillales	f__Streptococcaceae	g__Streptococcus	s__Streptococcus pneumoniae	SAG	PATRIC	12	2618024	39.24
1313.17	d__Bacteria;p__Firmicutes;c__Bacilli;o__Lactobacillales;f__Streptococcaceae;g__Streptococcus;s__Streptococcus pneumoniae	d__Bacteria;p__Firmicutes;c__Bacilli;o__Lactobacillales;f__Streptococcaceae;g__Streptococcus;s__Streptococcus pneumoniae	d__Bacteria	p__Firmicutes	c__Bacilli	o__Lactobacillales	f__Streptococcaceae	g__Streptococcus	s__Streptococcus pneumoniae	SAG	PATRIC	5	2075302	39.57
1313.17	d__Bacteria;p__Firmicutes;c__Bacilli;o__Lactobacillales;f__Streptococcaceae;g__Streptococcus;s__Streptococcus pneumoniae	d__Bacteria;p__Firmicutes;c__Bacilli;o__Lactobacillales;f__Streptococcaceae;g__Streptococcus;s__Streptococcus pneumoniae	d__Bacteria	p__Firmicutes	c__Bacilli	o__Lactobacillales	f__Streptococcaceae	g__Streptococcus	s__Streptococcus pneumoniae	SAG	PATRIC	5	2064133	39.51
1313.17	d__Bacteria;p__Firmicutes;c__Bacilli;o__Lactobacillales;f__Streptococcaceae;g__Streptococcus;s__Streptococcus pneumoniae	d__Bacteria;p__Firmicutes;c__Bacilli;o__Lactobacillales;f__Streptococcaceae;g__Streptococcus;s__Streptococcus pneumoniae	d__Bacteria	p__Firmicutes	c__Bacilli	o__Lactobacillales	f__Streptococcaceae	g__Streptococcus	s__Streptococcus pneumoniae	SAG	PATRIC	5	2119760	39.51
1313.17	d__Bacteria;p__Firmicutes;c__Bacilli;o__Lactobacillales;f__Streptococcaceae;g__Streptococcus;s__Streptococcus pneumoniae	d__Bacteria;p__Firmicutes;c__Bacilli;o__Lactobacillales;f__Streptococcaceae;g__Streptococcus;s__Streptococcus pneumoniae	d__Bacteria	p__Firmicutes	c__Bacilli	o__Lactobacillales	f__Streptococcaceae	g__Streptococcus	s__Streptococcus pneumoniae	SAG	PATRIC	5	2110103	39.57
1313.17	d__Bacteria;p__Firmicutes;c__Bacilli;o__Lactobacillales;f__Streptococcaceae;g__Streptococcus;s__Streptococcus pneumoniae	d__Bacteria;p__Firmicutes;c__Bacilli;o__Lactobacillales;f__Streptococcaceae;g__Streptococcus;s__Streptococcus pneumoniae	d__Bacteria	p__Firmicutes	c__Bacilli	o__Lactobacillales	f__Streptococcaceae	g__Streptococcus	s__Streptococcus pneumoniae	SAG	PATRIC	5	2056072	39.53
1313.17	d__Bacteria;p__Firmicutes;c__Bacilli;o__Lactobacillales;f__Streptococcaceae;g__Streptococcus;s__Streptococcus pneumoniae	d__Bacteria;p__Firmicutes;c__Bacilli;o__Lactobacillales;f__Streptococcaceae;g__Streptococcus;s__Streptococcus pneumoniae	d__Bacteria	p__Firmicutes	c__Bacilli	o__Lactobacillales	f__Streptococcaceae	g__Streptococcus	s__Streptococcus pneumoniae	SAG	PATRIC	6	2065045	39.58
1313.17	d__Bacteria;p__Firmicutes;c__Bacilli;o__Lactobacillales;f__Streptococcaceae;g__Streptococcus;s__Streptococcus pneumoniae	d__Bacteria;p__Firmicutes;c__Bacilli;o__Lactobacillales;f__Streptococcaceae;g__Streptococcus;s__Streptococcus pneumoniae	d__Bacteria	p__Firmicutes	c__Bacilli	o__Lactobacillales	f__Streptococcaceae	g__Streptococcus	s__Streptococcus pneumoniae	SAG	PATRIC	5	2119420	39.51
1313.17	d__Bacteria;p__Firmicutes;c__Bacilli;o__Lactobacillales;f__Streptococcaceae;g__Streptococcus;s__Streptococcus pneumoniae	d__Bacteria;p__Firmicutes;c__Bacilli;o__Lactobacillales;f__Streptococcaceae;g__Streptococcus;s__Streptococcus pneumoniae	d__Bacteria	p__Firmicutes	c__Bacilli	o__Lactobacillales	f__Streptococcaceae	g__Streptococcus	s__Streptococcus pneumoniae	SAG	PATRIC	5	2069066	39.56
1313.17	d__Bacteria;p__Firmicutes;c__Bacilli;o__Lactobacillales;f__Streptococcaceae;g__Streptococcus;s__Streptococcus pneumoniae	d__Bacteria;p__Firmicutes;c__Bacilli;o__Lactobacillales;f__Streptococcaceae;g__Streptococcus;s__Streptococcus pneumoniae	d__Bacteria	p__Firmicutes	c__Bacilli	o__Lactobacillales	f__Streptococcaceae	g__Streptococcus	s__Streptococcus pneumoniae	SAG	PATRIC	5	2070496	39.56
1313.17	d__Bacteria;p__Firmicutes;c__Bacilli;o__Lactobacillales;f__Streptococcaceae;g__Streptococcus;s__Streptococcus pneumoniae	d__Bacteria;p__Firmicutes;c__Bacilli;o__Lactobacillales;f__Streptococcaceae;g__Streptococcus;s__Streptococcus pneumoniae	d__Bacteria	p__Firmicutes	c__Bacilli	o__Lactobacillales	f__Streptococcaceae	g__Streptococcus	s__Streptococcus pneumoniae	SAG	PATRIC	5	2119383	39.51
1313.17	d__Bacteria;p__Firmicutes;c__Bacilli;o__Lactobacillales;f__Streptococcaceae;g__Streptococcus;s__Streptococcus pneumoniae	d__Bacteria;p__Firmicutes;c__Bacilli;o__Lactobacillales;f__Streptococcaceae;g__Streptococcus;s__Streptococcus pneumoniae	d__Bacteria	p__Firmicutes	c__Bacilli	o__Lactobacillales	f__Streptococcaceae	g__Streptococcus	s__Streptococcus pneumoniae	SAG	PATRIC	5	2071334	39.55
1313.17	d__Bacteria;p__Firmicutes;c__Bacilli;o__Lactobacillales;f__Streptococcaceae;g__Streptococcus;s__Streptococcus pneumoniae	d__Bacteria;p__Firmicutes;c__Bacilli;o__Lactobacillales;f__Streptococcaceae;g__Streptococcus;s__Streptococcus pneumoniae	d__Bacteria	p__Firmicutes	c__Bacilli	o__Lactobacillales	f__Streptococcaceae	g__Streptococcus	s__Streptococcus pneumoniae	SAG	PATRIC	5	2035645	39.57
1313.17	d__Bacteria;p__Firmicutes;c__Bacilli;o__Lactobacillales;f__Streptococcaceae;g__Streptococcus;s__Streptococcus pneumoniae	d__Bacteria;p__Firmicutes;c__Bacilli;o__Lactobacillales;f__Streptococcaceae;g__Streptococcus;s__Streptococcus pneumoniae	d__Bacteria	p__Firmicutes	c__Bacilli	o__Lactobacillales	f__Streptococcaceae	g__Streptococcus	s__Streptococcus pneumoniae	SAG	PATRIC	5	2064584	39.51
1313.17	d__Bacteria;p__Firmicutes;c__Bacilli;o__Lactobacillales;f__Streptococcaceae;g__Streptococcus;s__Streptococcus pneumoniae	d__Bacteria;p__Firmicutes;c__Bacilli;o__Lactobacillales;f__Streptococcaceae;g__Streptococcus;s__Streptococcus pneumoniae	d__Bacteria	p__Firmicutes	c__Bacilli	o__Lactobacillales	f__Streptococcaceae	g__Streptococcus	s__Streptococcus pneumoniae	SAG	PATRIC	5	2068884	39.56
1313.17	d__Bacteria;p__Firmicutes;c__Bacilli;o__Lactobacillales;f__Streptococcaceae;g__Streptococcus;s__Streptococcus pneumoniae	d__Bacteria;p__Firmicutes;c__Bacilli;o__Lactobacillales;f__Streptococcaceae;g__Streptococcus;s__Streptococcus pneumoniae	d__Bacteria	p__Firmicutes	c__Bacilli	o__Lactobacillales	f__Streptococcaceae	g__Streptococcus	s__Streptococcus pneumoniae	SAG	PATRIC	6	2035311	39.57
1313.17	d__Bacteria;p__Firmicutes;c__Bacilli;o__Lactobacillales;f__Streptococcaceae;g__Streptococcus;s__Streptococcus pneumoniae	d__Bacteria;p__Firmicutes;c__Bacilli;o__Lactobacillales;f__Streptococcaceae;g__Streptococcus;s__Streptococcus pneumoniae	d__Bacteria	p__Firmicutes	c__Bacilli	o__Lactobacillales	f__Streptococcaceae	g__Streptococcus	s__Streptococcus pneumoniae	SAG	PATRIC	5	2076804	39.58
1313.17	d__Bacteria;p__Firmicutes;c__Bacilli;o__Lactobacillales;f__Streptococcaceae;g__Streptococcus;s__Streptococcus pneumoniae	d__Bacteria;p__Firmicutes;c__Bacilli;o__Lactobacillales;f__Streptococcaceae;g__Streptococcus;s__Streptococcus pneumoniae	d__Bacteria	p__Firmicutes	c__Bacilli	o__Lactobacillales	f__Streptococcaceae	g__Streptococcus	s__Streptococcus pneumoniae	SAG	PATRIC	5	2073637	39.59
1313.17	d__Bacteria;p__Firmicutes;c__Bacilli;o__Lactobacillales;f__Streptococcaceae;g__Streptococcus;s__Streptococcus pneumoniae	d__Bacteria;p__Firmicutes;c__Bacilli;o__Lactobacillales;f__Streptococcaceae;g__Streptococcus;s__Streptococcus pneumoniae	d__Bacteria	p__Firmicutes	c__Bacilli	o__Lactobacillales	f__Streptococcaceae	g__Streptococcus	s__Streptococcus pneumoniae	SAG	PATRIC	7	2132454	39.52
1313.17	d__Bacteria;p__Firmicutes;c__Bacilli;o__Lactobacillales;f__Streptococcaceae;g__Streptococcus;s__Streptococcus pneumoniae	d__Bacteria;p__Firmicutes;c__Bacilli;o__Lactobacillales;f__Streptococcaceae;g__Streptococcus;s__Streptococcus pneumoniae	d__Bacteria	p__Firmicutes	c__Bacilli	o__Lactobacillales	f__Streptococcaceae	g__Streptococcus	s__Streptococcus pneumoniae	SAG	PATRIC	6	2109838	39.58
1313.17	d__Bacteria;p__Firmicutes;c__Bacilli;o__Lactobacillales;f__Streptococcaceae;g__Streptococcus;s__Streptococcus pneumoniae	d__Bacteria;p__Firmicutes;c__Bacilli;o__Lactobacillales;f__Streptococcaceae;g__Streptococcus;s__Streptococcus pneumoniae	d__Bacteria	p__Firmicutes	c__Bacilli	o__Lactobacillales	f__Streptococcaceae	g__Streptococcus	s__Streptococcus pneumoniae	SAG	PATRIC	6	2097600	39.52
1313.17	d__Bacteria;p__Firmicutes;c__Bacilli;o__Lactobacillales;f__Streptococcaceae;g__Streptococcus;s__Streptococcus pneumoniae	d__Bacteria;p__Firmicutes;c__Bacilli;o__Lactobacillales;f__Streptococcaceae;g__Streptococcus;s__Streptococcus pneumoniae	d__Bacteria	p__Firmicutes	c__Bacilli	o__Lactobacillales	f__Streptococcaceae	g__Streptococcus	s__Streptococcus pneumoniae	SAG	PATRIC	5	2069436	39.56
1313.17	d__Bacteria;p__Firmicutes;c__Bacilli;o__Lactobacillales;f__Streptococcaceae;g__Streptococcus;s__Streptococcus pneumoniae	d__Bacteria;p__Firmicutes;c__Bacilli;o__Lactobacillales;f__Streptococcaceae;g__Streptococcus;s__Streptococcus pneumoniae	d__Bacteria	p__Firmicutes	c__Bacilli	o__Lactobacillales	f__Streptococcaceae	g__Streptococcus	s__Streptococcus pneumoniae	SAG	PATRIC	6	2035855	39.57
1313.17	d__Bacteria;p__Firmicutes;c__Bacilli;o__Lactobacillales;f__Streptococcaceae;g__Streptococcus;s__Streptococcus pneumoniae	d__Bacteria;p__Firmicutes;c__Bacilli;o__Lactobacillales;f__Streptococcaceae;g__Streptococcus;s__Streptococcus pneumoniae	d__Bacteria	p__Firmicutes	c__Bacilli	o__Lactobacillales	f__Streptococcaceae	g__Streptococcus	s__Streptococcus pneumoniae	SAG	PATRIC	6	2067891	39.56
1313.17	d__Bacteria;p__Firmicutes;c__Bacilli;o__Lactobacillales;f__Streptococcaceae;g__Streptococcus;s__Streptococcus pneumoniae	d__Bacteria;p__Firmicutes;c__Bacilli;o__Lactobacillales;f__Streptococcaceae;g__Streptococcus;s__Streptococcus pneumoniae	d__Bacteria	p__Firmicutes	c__Bacilli	o__Lactobacillales	f__Streptococcaceae	g__Streptococcus	s__Streptococcus pneumoniae	SAG	PATRIC	5	2034984	39.56
1313.17	d__Bacteria;p__Firmicutes;c__Bacilli;o__Lactobacillales;f__Streptococcaceae;g__Streptococcus;s__Streptococcus pneumoniae	d__Bacteria;p__Firmicutes;c__Bacilli;o__Lactobacillales;f__Streptococcaceae;g__Streptococcus;s__Streptococcus pneumoniae	d__Bacteria	p__Firmicutes	c__Bacilli	o__Lactobacillales	f__Streptococcaceae	g__Streptococcus	s__Streptococcus pneumoniae	SAG	PATRIC	5	2043841	39.55
1313.17	d__Bacteria;p__Firmicutes;c__Bacilli;o__Lactobacillales;f__Streptococcaceae;g__Streptococcus;s__Streptococcus pneumoniae	d__Bacteria;p__Firmicutes;c__Bacilli;o__Lactobacillales;f__Streptococcaceae;g__Streptococcus;s__Streptococcus pneumoniae	d__Bacteria	p__Firmicutes	c__Bacilli	o__Lactobacillales	f__Streptococcaceae	g__Streptococcus	s__Streptococcus pneumoniae	SAG	PATRIC	5	2033973	39.57
1313.17	d__Bacteria;p__Firmicutes;c__Bacilli;o__Lactobacillales;f__Streptococcaceae;g__Streptococcus;s__Streptococcus pneumoniae	d__Bacteria;p__Firmicutes;c__Bacilli;o__Lactobacillales;f__Streptococcaceae;g__Streptococcus;s__Streptococcus pneumoniae	d__Bacteria	p__Firmicutes	c__Bacilli	o__Lactobacillales	f__Streptococcaceae	g__Streptococcus	s__Streptococcus pneumoniae	SAG	PATRIC	5	2070764	39.61
1313.17	d__Bacteria;p__Firmicutes;c__Bacilli;o__Lactobacillales;f__Streptococcaceae;g__Streptococcus;s__Streptococcus pneumoniae	d__Bacteria;p__Firmicutes;c__Bacilli;o__Lactobacillales;f__Streptococcaceae;g__Streptococcus;s__Streptococcus pneumoniae	d__Bacteria	p__Firmicutes	c__Bacilli	o__Lactobacillales	f__Streptococcaceae	g__Streptococcus	s__Streptococcus pneumoniae	SAG	PATRIC	5	2108360	39.58
1313.17	d__Bacteria;p__Firmicutes;c__Bacilli;o__Lactobacillales;f__Streptococcaceae;g__Streptococcus;s__Streptococcus pneumoniae	d__Bacteria;p__Firmicutes;c__Bacilli;o__Lactobacillales;f__Streptococcaceae;g__Streptococcus;s__Streptococcus pneumoniae	d__Bacteria	p__Firmicutes	c__Bacilli	o__Lactobacillales	f__Streptococcaceae	g__Streptococcus	s__Streptococcus pneumoniae	SAG	PATRIC	5	2035057	39.57
1313.17	d__Bacteria;p__Firmicutes;c__Bacilli;o__Lactobacillales;f__Streptococcaceae;g__Streptococcus;s__Streptococcus pneumoniae	d__Bacteria;p__Firmicutes;c__Bacilli;o__Lactobacillales;f__Streptococcaceae;g__Streptococcus;s__Streptococcus pneumoniae	d__Bacteria	p__Firmicutes	c__Bacilli	o__Lactobacillales	f__Streptococcaceae	g__Streptococcus	s__Streptococcus pneumoniae	SAG	PATRIC	5	2065953	39.56
1313.17	d__Bacteria;p__Firmicutes;c__Bacilli;o__Lactobacillales;f__Streptococcaceae;g__Streptococcus;s__Streptococcus pneumoniae	d__Bacteria;p__Firmicutes;c__Bacilli;o__Lactobacillales;f__Streptococcaceae;g__Streptococcus;s__Streptococcus pneumoniae	d__Bacteria	p__Firmicutes	c__Bacilli	o__Lactobacillales	f__Streptococcaceae	g__Streptococcus	s__Streptococcus pneumoniae	SAG	PATRIC	6	2068347	39.51
1313.17	d__Bacteria;p__Firmicutes;c__Bacilli;o__Lactobacillales;f__Streptococcaceae;g__Streptococcus;s__Streptococcus pneumoniae	d__Bacteria;p__Firmicutes;c__Bacilli;o__Lactobacillales;f__Streptococcaceae;g__Streptococcus;s__Streptococcus pneumoniae	d__Bacteria	p__Firmicutes	c__Bacilli	o__Lactobacillales	f__Streptococcaceae	g__Streptococcus	s__Streptococcus pneumoniae	SAG	PATRIC	5	2064976	39.52
1313.17	d__Bacteria;p__Firmicutes;c__Bacilli;o__Lactobacillales;f__Streptococcaceae;g__Streptococcus;s__Streptococcus pneumoniae	d__Bacteria;p__Firmicutes;c__Bacilli;o__Lactobacillales;f__Streptococcaceae;g__Streptococcus;s__Streptococcus pneumoniae	d__Bacteria	p__Firmicutes	c__Bacilli	o__Lactobacillales	f__Streptococcaceae	g__Streptococcus	s__Streptococcus pneumoniae	SAG	PATRIC	5	2108805	39.6
1313.17	d__Bacteria;p__Firmicutes;c__Bacilli;o__Lactobacillales;f__Streptococcaceae;g__Streptococcus;s__Streptococcus pneumoniae	d__Bacteria;p__Firmicutes;c__Bacilli;o__Lactobacillales;f__Streptococcaceae;g__Streptococcus;s__Streptococcus pneumoniae	d__Bacteria	p__Firmicutes	c__Bacilli	o__Lactobacillales	f__Streptococcaceae	g__Streptococcus	s__Streptococcus pneumoniae	SAG	PATRIC	4	2063455	39.51
1313.17	d__Bacteria;p__Firmicutes;c__Bacilli;o__Lactobacillales;f__Streptococcaceae;g__Streptococcus;s__Streptococcus pneumoniae	d__Bacteria;p__Firmicutes;c__Bacilli;o__Lactobacillales;f__Streptococcaceae;g__Streptococcus;s__Streptococcus pneumoniae	d__Bacteria	p__Firmicutes	c__Bacilli	o__Lactobacillales	f__Streptococcaceae	g__Streptococcus	s__Streptococcus pneumoniae	SAG	PATRIC	6	2071651	39.56
1313.17	d__Bacteria;p__Firmicutes;c__Bacilli;o__Lactobacillales;f__Streptococcaceae;g__Streptococcus;s__Streptococcus pneumoniae	d__Bacteria;p__Firmicutes;c__Bacilli;o__Lactobacillales;f__Streptococcaceae;g__Streptococcus;s__Streptococcus pneumoniae	d__Bacteria	p__Firmicutes	c__Bacilli	o__Lactobacillales	f__Streptococcaceae	g__Streptococcus	s__Streptococcus pneumoniae	SAG	PATRIC	5	2033670	39.57
1313.17	d__Bacteria;p__Firmicutes;c__Bacilli;o__Lactobacillales;f__Streptococcaceae;g__Streptococcus;s__Streptococcus pneumoniae	d__Bacteria;p__Firmicutes;c__Bacilli;o__Lactobacillales;f__Streptococcaceae;g__Streptococcus;s__Streptococcus pneumoniae	d__Bacteria	p__Firmicutes	c__Bacilli	o__Lactobacillales	f__Streptococcaceae	g__Streptococcus	s__Streptococcus pneumoniae	SAG	PATRIC	7	2069627	39.56
1313.17	d__Bacteria;p__Firmicutes;c__Bacilli;o__Lactobacillales;f__Streptococcaceae;g__Streptococcus;s__Streptococcus pneumoniae	d__Bacteria;p__Firmicutes;c__Bacilli;o__Lactobacillales;f__Streptococcaceae;g__Streptococcus;s__Streptococcus pneumoniae	d__Bacteria	p__Firmicutes	c__Bacilli	o__Lactobacillales	f__Streptococcaceae	g__Streptococcus	s__Streptococcus pneumoniae	SAG	PATRIC	5	2035349	39.57
1313.17	d__Bacteria;p__Firmicutes;c__Bacilli;o__Lactobacillales;f__Streptococcaceae;g__Streptococcus;s__Streptococcus pneumoniae	d__Bacteria;p__Firmicutes;c__Bacilli;o__Lactobacillales;f__Streptococcaceae;g__Streptococcus;s__Streptococcus pneumoniae	d__Bacteria	p__Firmicutes	c__Bacilli	o__Lactobacillales	f__Streptococcaceae	g__Streptococcus	s__Streptococcus pneumoniae	SAG	PATRIC	7	2097437	39.53
1313.17	d__Bacteria;p__Firmicutes;c__Bacilli;o__Lactobacillales;f__Streptococcaceae;g__Streptococcus;s__Streptococcus pneumoniae	d__Bacteria;p__Firmicutes;c__Bacilli;o__Lactobacillales;f__Streptococcaceae;g__Streptococcus;s__Streptococcus pneumoniae	d__Bacteria	p__Firmicutes	c__Bacilli	o__Lactobacillales	f__Streptococcaceae	g__Streptococcus	s__Streptococcus pneumoniae	SAG	PATRIC	5	2069405	39.56
1313.17	d__Bacteria;p__Firmicutes;c__Bacilli;o__Lactobacillales;f__Streptococcaceae;g__Streptococcus;s__Streptococcus pneumoniae	d__Bacteria;p__Firmicutes;c__Bacilli;o__Lactobacillales;f__Streptococcaceae;g__Streptococcus;s__Streptococcus pneumoniae	d__Bacteria	p__Firmicutes	c__Bacilli	o__Lactobacillales	f__Streptococcaceae	g__Streptococcus	s__Streptococcus pneumoniae	SAG	PATRIC	5	1989311	39.71
1313.17	d__Bacteria;p__Firmicutes;c__Bacilli;o__Lactobacillales;f__Streptococcaceae;g__Streptococcus;s__Streptococcus pneumoniae	d__Bacteria;p__Firmicutes;c__Bacilli;o__Lactobacillales;f__Streptococcaceae;g__Streptococcus;s__Streptococcus pneumoniae	d__Bacteria	p__Firmicutes	c__Bacilli	o__Lactobacillales	f__Streptococcaceae	g__Streptococcus	s__Streptococcus pneumoniae	SAG	PATRIC	5	2033662	39.57
1313.17	d__Bacteria;p__Firmicutes;c__Bacilli;o__Lactobacillales;f__Streptococcaceae;g__Streptococcus;s__Streptococcus pneumoniae	d__Bacteria;p__Firmicutes;c__Bacilli;o__Lactobacillales;f__Streptococcaceae;g__Streptococcus;s__Streptococcus pneumoniae	d__Bacteria	p__Firmicutes	c__Bacilli	o__Lactobacillales	f__Streptococcaceae	g__Streptococcus	s__Streptococcus pneumoniae	SAG	PATRIC	6	2068670	39.56
1313.17	d__Bacteria;p__Firmicutes;c__Bacilli;o__Lactobacillales;f__Streptococcaceae;g__Streptococcus;s__Streptococcus pneumoniae	d__Bacteria;p__Firmicutes;c__Bacilli;o__Lactobacillales;f__Streptococcaceae;g__Streptococcus;s__Streptococcus pneumoniae	d__Bacteria	p__Firmicutes	c__Bacilli	o__Lactobacillales	f__Streptococcaceae	g__Streptococcus	s__Streptococcus pneumoniae	SAG	PATRIC	7	2099540	39.52
1313.17	d__Bacteria;p__Firmicutes;c__Bacilli;o__Lactobacillales;f__Streptococcaceae;g__Streptococcus;s__Streptococcus pneumoniae	d__Bacteria;p__Firmicutes;c__Bacilli;o__Lactobacillales;f__Streptococcaceae;g__Streptococcus;s__Streptococcus pneumoniae	d__Bacteria	p__Firmicutes	c__Bacilli	o__Lactobacillales	f__Streptococcaceae	g__Streptococcus	s__Streptococcus pneumoniae	SAG	PATRIC	5	2070052	39.56
1313.17	d__Bacteria;p__Firmicutes;c__Bacilli;o__Lactobacillales;f__Streptococcaceae;g__Streptococcus;s__Streptococcus pneumoniae	d__Bacteria;p__Firmicutes;c__Bacilli;o__Lactobacillales;f__Streptococcaceae;g__Streptococcus;s__Streptococcus pneumoniae	d__Bacteria	p__Firmicutes	c__Bacilli	o__Lactobacillales	f__Streptococcaceae	g__Streptococcus	s__Streptococcus pneumoniae	SAG	PATRIC	5	2034463	39.57
1313.17	d__Bacteria;p__Firmicutes;c__Bacilli;o__Lactobacillales;f__Streptococcaceae;g__Streptococcus;s__Streptococcus pneumoniae	d__Bacteria;p__Firmicutes;c__Bacilli;o__Lactobacillales;f__Streptococcaceae;g__Streptococcus;s__Streptococcus pneumoniae	d__Bacteria	p__Firmicutes	c__Bacilli	o__Lactobacillales	f__Streptococcaceae	g__Streptococcus	s__Streptococcus pneumoniae	SAG	PATRIC	5	2034964	39.57
1313.17	d__Bacteria;p__Firmicutes;c__Bacilli;o__Lactobacillales;f__Streptococcaceae;g__Streptococcus;s__Streptococcus pneumoniae	d__Bacteria;p__Firmicutes;c__Bacilli;o__Lactobacillales;f__Streptococcaceae;g__Streptococcus;s__Streptococcus pneumoniae	d__Bacteria	p__Firmicutes	c__Bacilli	o__Lactobacillales	f__Streptococcaceae	g__Streptococcus	s__Streptococcus pneumoniae	SAG	PATRIC	5	2101216	39.53
1313.17	d__Bacteria;p__Firmicutes;c__Bacilli;o__Lactobacillales;f__Streptococcaceae;g__Streptococcus;s__Streptococcus pneumoniae	d__Bacteria;p__Firmicutes;c__Bacilli;o__Lactobacillales;f__Streptococcaceae;g__Streptococcus;s__Streptococcus pneumoniae	d__Bacteria	p__Firmicutes	c__Bacilli	o__Lactobacillales	f__Streptococcaceae	g__Streptococcus	s__Streptococcus pneumoniae	SAG	PATRIC	5	2027540	39.59
1313.17	d__Bacteria;p__Firmicutes;c__Bacilli;o__Lactobacillales;f__Streptococcaceae;g__Streptococcus;s__Streptococcus pneumoniae	d__Bacteria;p__Firmicutes;c__Bacilli;o__Lactobacillales;f__Streptococcaceae;g__Streptococcus;s__Streptococcus pneumoniae	d__Bacteria	p__Firmicutes	c__Bacilli	o__Lactobacillales	f__Streptococcaceae	g__Streptococcus	s__Streptococcus pneumoniae	SAG	PATRIC	6	2047321	39.53
1313.17	d__Bacteria;p__Firmicutes;c__Bacilli;o__Lactobacillales;f__Streptococcaceae;g__Streptococcus;s__Streptococcus pneumoniae	d__Bacteria;p__Firmicutes;c__Bacilli;o__Lactobacillales;f__Streptococcaceae;g__Streptococcus;s__Streptococcus pneumoniae	d__Bacteria	p__Firmicutes	c__Bacilli	o__Lactobacillales	f__Streptococcaceae	g__Streptococcus	s__Streptococcus pneumoniae	SAG	PATRIC	5	2134678	39.6
1313.17	d__Bacteria;p__Firmicutes;c__Bacilli;o__Lactobacillales;f__Streptococcaceae;g__Streptococcus;s__Streptococcus pneumoniae	d__Bacteria;p__Firmicutes;c__Bacilli;o__Lactobacillales;f__Streptococcaceae;g__Streptococcus;s__Streptococcus pneumoniae	d__Bacteria	p__Firmicutes	c__Bacilli	o__Lactobacillales	f__Streptococcaceae	g__Streptococcus	s__Streptococcus pneumoniae	SAG	PATRIC	5	2071551	39.59
1313.17	d__Bacteria;p__Firmicutes;c__Bacilli;o__Lactobacillales;f__Streptococcaceae;g__Streptococcus;s__Streptococcus pneumoniae	d__Bacteria;p__Firmicutes;c__Bacilli;o__Lactobacillales;f__Streptococcaceae;g__Streptococcus;s__Streptococcus pneumoniae	d__Bacteria	p__Firmicutes	c__Bacilli	o__Lactobacillales	f__Streptococcaceae	g__Streptococcus	s__Streptococcus pneumoniae	SAG	PATRIC	5	2120379	39.51
1313.17	d__Bacteria;p__Firmicutes;c__Bacilli;o__Lactobacillales;f__Streptococcaceae;g__Streptococcus;s__Streptococcus pneumoniae	d__Bacteria;p__Firmicutes;c__Bacilli;o__Lactobacillales;f__Streptococcaceae;g__Streptococcus;s__Streptococcus pneumoniae	d__Bacteria	p__Firmicutes	c__Bacilli	o__Lactobacillales	f__Streptococcaceae	g__Streptococcus	s__Streptococcus pneumoniae	SAG	PATRIC	5	2034128	39.57
1313.17	d__Bacteria;p__Firmicutes;c__Bacilli;o__Lactobacillales;f__Streptococcaceae;g__Streptococcus;s__Streptococcus pneumoniae	d__Bacteria;p__Firmicutes;c__Bacilli;o__Lactobacillales;f__Streptococcaceae;g__Streptococcus;s__Streptococcus pneumoniae	d__Bacteria	p__Firmicutes	c__Bacilli	o__Lactobacillales	f__Streptococcaceae	g__Streptococcus	s__Streptococcus pneumoniae	SAG	PATRIC	6	2067525	39.51
1313.17	d__Bacteria;p__Firmicutes;c__Bacilli;o__Lactobacillales;f__Streptococcaceae;g__Streptococcus;s__Streptococcus pneumoniae	d__Bacteria;p__Firmicutes;c__Bacilli;o__Lactobacillales;f__Streptococcaceae;g__Streptococcus;s__Streptococcus pneumoniae	d__Bacteria	p__Firmicutes	c__Bacilli	o__Lactobacillales	f__Streptococcaceae	g__Streptococcus	s__Streptococcus pneumoniae	SAG	PATRIC	6	2069600	39.56
1313.17	d__Bacteria;p__Firmicutes;c__Bacilli;o__Lactobacillales;f__Streptococcaceae;g__Streptococcus;s__Streptococcus pneumoniae	d__Bacteria;p__Firmicutes;c__Bacilli;o__Lactobacillales;f__Streptococcaceae;g__Streptococcus;s__Streptococcus pneumoniae	d__Bacteria	p__Firmicutes	c__Bacilli	o__Lactobacillales	f__Streptococcaceae	g__Streptococcus	s__Streptococcus pneumoniae	SAG	PATRIC	5	2069862	39.56
1313.17	d__Bacteria;p__Firmicutes;c__Bacilli;o__Lactobacillales;f__Streptococcaceae;g__Streptococcus;s__Streptococcus pneumoniae	d__Bacteria;p__Firmicutes;c__Bacilli;o__Lactobacillales;f__Streptococcaceae;g__Streptococcus;s__Streptococcus pneumoniae	d__Bacteria	p__Firmicutes	c__Bacilli	o__Lactobacillales	f__Streptococcaceae	g__Streptococcus	s__Streptococcus pneumoniae	SAG	PATRIC	5	2114666	39.49
1313.17	d__Bacteria;p__Firmicutes;c__Bacilli;o__Lactobacillales;f__Streptococcaceae;g__Streptococcus;s__Streptococcus pneumoniae	d__Bacteria;p__Firmicutes;c__Bacilli;o__Lactobacillales;f__Streptococcaceae;g__Streptococcus;s__Streptococcus pneumoniae	d__Bacteria	p__Firmicutes	c__Bacilli	o__Lactobacillales	f__Streptococcaceae	g__Streptococcus	s__Streptococcus pneumoniae	SAG	PATRIC	6	2106844	39.52
1313.17	d__Bacteria;p__Firmicutes;c__Bacilli;o__Lactobacillales;f__Streptococcaceae;g__Streptococcus;s__Streptococcus pneumoniae	d__Bacteria;p__Firmicutes;c__Bacilli;o__Lactobacillales;f__Streptococcaceae;g__Streptococcus;s__Streptococcus pneumoniae	d__Bacteria	p__Firmicutes	c__Bacilli	o__Lactobacillales	f__Streptococcaceae	g__Streptococcus	s__Streptococcus pneumoniae	SAG	PATRIC	5	2076951	39.57
1313.17	d__Bacteria;p__Firmicutes;c__Bacilli;o__Lactobacillales;f__Streptococcaceae;g__Streptococcus;s__Streptococcus pneumoniae	d__Bacteria;p__Firmicutes;c__Bacilli;o__Lactobacillales;f__Streptococcaceae;g__Streptococcus;s__Streptococcus pneumoniae	d__Bacteria	p__Firmicutes	c__Bacilli	o__Lactobacillales	f__Streptococcaceae	g__Streptococcus	s__Streptococcus pneumoniae	SAG	PATRIC	6	2064614	39.51
1313.17	d__Bacteria;p__Firmicutes;c__Bacilli;o__Lactobacillales;f__Streptococcaceae;g__Streptococcus;s__Streptococcus pneumoniae	d__Bacteria;p__Firmicutes;c__Bacilli;o__Lactobacillales;f__Streptococcaceae;g__Streptococcus;s__Streptococcus pneumoniae	d__Bacteria	p__Firmicutes	c__Bacilli	o__Lactobacillales	f__Streptococcaceae	g__Streptococcus	s__Streptococcus pneumoniae	SAG	PATRIC	5	2108958	39.6
1313.17	d__Bacteria;p__Firmicutes;c__Bacilli;o__Lactobacillales;f__Streptococcaceae;g__Streptococcus;s__Streptococcus pneumoniae	d__Bacteria;p__Firmicutes;c__Bacilli;o__Lactobacillales;f__Streptococcaceae;g__Streptococcus;s__Streptococcus pneumoniae	d__Bacteria	p__Firmicutes	c__Bacilli	o__Lactobacillales	f__Streptococcaceae	g__Streptococcus	s__Streptococcus pneumoniae	SAG	PATRIC	5	2036284	39.56
1313.17	d__Bacteria;p__Firmicutes;c__Bacilli;o__Lactobacillales;f__Streptococcaceae;g__Streptococcus;s__Streptococcus pneumoniae	d__Bacteria;p__Firmicutes;c__Bacilli;o__Lactobacillales;f__Streptococcaceae;g__Streptococcus;s__Streptococcus pneumoniae	d__Bacteria	p__Firmicutes	c__Bacilli	o__Lactobacillales	f__Streptococcaceae	g__Streptococcus	s__Streptococcus pneumoniae	SAG	PATRIC	5	2034072	39.57
1313.17	d__Bacteria;p__Firmicutes;c__Bacilli;o__Lactobacillales;f__Streptococcaceae;g__Streptococcus;s__Streptococcus pneumoniae	d__Bacteria;p__Firmicutes;c__Bacilli;o__Lactobacillales;f__Streptococcaceae;g__Streptococcus;s__Streptococcus pneumoniae	d__Bacteria	p__Firmicutes	c__Bacilli	o__Lactobacillales	f__Streptococcaceae	g__Streptococcus	s__Streptococcus pneumoniae	SAG	PATRIC	5	2081074	39.5
1313.17	d__Bacteria;p__Firmicutes;c__Bacilli;o__Lactobacillales;f__Streptococcaceae;g__Streptococcus;s__Streptococcus pneumoniae	d__Bacteria;p__Firmicutes;c__Bacilli;o__Lactobacillales;f__Streptococcaceae;g__Streptococcus;s__Streptococcus pneumoniae	d__Bacteria	p__Firmicutes	c__Bacilli	o__Lactobacillales	f__Streptococcaceae	g__Streptococcus	s__Streptococcus pneumoniae	SAG	PATRIC	5	2033622	39.57
1313.17	d__Bacteria;p__Firmicutes;c__Bacilli;o__Lactobacillales;f__Streptococcaceae;g__Streptococcus;s__Streptococcus pneumoniae	d__Bacteria;p__Firmicutes;c__Bacilli;o__Lactobacillales;f__Streptococcaceae;g__Streptococcus;s__Streptococcus pneumoniae	d__Bacteria	p__Firmicutes	c__Bacilli	o__Lactobacillales	f__Streptococcaceae	g__Streptococcus	s__Streptococcus pneumoniae	SAG	PATRIC	5	2114984	39.49
1313.17	d__Bacteria;p__Firmicutes;c__Bacilli;o__Lactobacillales;f__Streptococcaceae;g__Streptococcus;s__Streptococcus pneumoniae	d__Bacteria;p__Firmicutes;c__Bacilli;o__Lactobacillales;f__Streptococcaceae;g__Streptococcus;s__Streptococcus pneumoniae	d__Bacteria	p__Firmicutes	c__Bacilli	o__Lactobacillales	f__Streptococcaceae	g__Streptococcus	s__Streptococcus pneumoniae	SAG	PATRIC	5	2027493	39.6
1313.17	d__Bacteria;p__Firmicutes;c__Bacilli;o__Lactobacillales;f__Streptococcaceae;g__Streptococcus;s__Streptococcus pneumoniae	d__Bacteria;p__Firmicutes;c__Bacilli;o__Lactobacillales;f__Streptococcaceae;g__Streptococcus;s__Streptococcus pneumoniae	d__Bacteria	p__Firmicutes	c__Bacilli	o__Lactobacillales	f__Streptococcaceae	g__Streptococcus	s__Streptococcus pneumoniae	SAG	PATRIC	5	2079283	39.49
1313.17	d__Bacteria;p__Firmicutes;c__Bacilli;o__Lactobacillales;f__Streptococcaceae;g__Streptococcus;s__Streptococcus pneumoniae	d__Bacteria;p__Firmicutes;c__Bacilli;o__Lactobacillales;f__Streptococcaceae;g__Streptococcus;s__Streptococcus pneumoniae	d__Bacteria	p__Firmicutes	c__Bacilli	o__Lactobacillales	f__Streptococcaceae	g__Streptococcus	s__Streptococcus pneumoniae	SAG	PATRIC	6	2076646	39.59
1313.17	d__Bacteria;p__Firmicutes;c__Bacilli;o__Lactobacillales;f__Streptococcaceae;g__Streptococcus;s__Streptococcus pneumoniae	d__Bacteria;p__Firmicutes;c__Bacilli;o__Lactobacillales;f__Streptococcaceae;g__Streptococcus;s__Streptococcus pneumoniae	d__Bacteria	p__Firmicutes	c__Bacilli	o__Lactobacillales	f__Streptococcaceae	g__Streptococcus	s__Streptococcus pneumoniae	SAG	PATRIC	6	2069220	39.56
1313.17	d__Bacteria;p__Firmicutes;c__Bacilli;o__Lactobacillales;f__Streptococcaceae;g__Streptococcus;s__Streptococcus pneumoniae	d__Bacteria;p__Firmicutes;c__Bacilli;o__Lactobacillales;f__Streptococcaceae;g__Streptococcus;s__Streptococcus pneumoniae	d__Bacteria	p__Firmicutes	c__Bacilli	o__Lactobacillales	f__Streptococcaceae	g__Streptococcus	s__Streptococcus pneumoniae	SAG	PATRIC	5	2035350	39.56
1313.17	d__Bacteria;p__Firmicutes;c__Bacilli;o__Lactobacillales;f__Streptococcaceae;g__Streptococcus;s__Streptococcus pneumoniae	d__Bacteria;p__Firmicutes;c__Bacilli;o__Lactobacillales;f__Streptococcaceae;g__Streptococcus;s__Streptococcus pneumoniae	d__Bacteria	p__Firmicutes	c__Bacilli	o__Lactobacillales	f__Streptococcaceae	g__Streptococcus	s__Streptococcus pneumoniae	SAG	PATRIC	5	2069712	39.61
1313.17	d__Bacteria;p__Firmicutes;c__Bacilli;o__Lactobacillales;f__Streptococcaceae;g__Streptococcus;s__Streptococcus pneumoniae	d__Bacteria;p__Firmicutes;c__Bacilli;o__Lactobacillales;f__Streptococcaceae;g__Streptococcus;s__Streptococcus pneumoniae	d__Bacteria	p__Firmicutes	c__Bacilli	o__Lactobacillales	f__Streptococcaceae	g__Streptococcus	s__Streptococcus pneumoniae	SAG	PATRIC	5	2070822	39.55
1313.17	d__Bacteria;p__Firmicutes;c__Bacilli;o__Lactobacillales;f__Streptococcaceae;g__Streptococcus;s__Streptococcus pneumoniae	d__Bacteria;p__Firmicutes;c__Bacilli;o__Lactobacillales;f__Streptococcaceae;g__Streptococcus;s__Streptococcus pneumoniae	d__Bacteria	p__Firmicutes	c__Bacilli	o__Lactobacillales	f__Streptococcaceae	g__Streptococcus	s__Streptococcus pneumoniae	SAG	PATRIC	5	2066030	39.56
1313.17	d__Bacteria;p__Firmicutes;c__Bacilli;o__Lactobacillales;f__Streptococcaceae;g__Streptococcus;s__Streptococcus pneumoniae	d__Bacteria;p__Firmicutes;c__Bacilli;o__Lactobacillales;f__Streptococcaceae;g__Streptococcus;s__Streptococcus pneumoniae	d__Bacteria	p__Firmicutes	c__Bacilli	o__Lactobacillales	f__Streptococcaceae	g__Streptococcus	s__Streptococcus pneumoniae	SAG	PATRIC	6	2133470	39.53
1313.17	d__Bacteria;p__Firmicutes;c__Bacilli;o__Lactobacillales;f__Streptococcaceae;g__Streptococcus;s__Streptococcus pneumoniae	d__Bacteria;p__Firmicutes;c__Bacilli;o__Lactobacillales;f__Streptococcaceae;g__Streptococcus;s__Streptococcus pneumoniae	d__Bacteria	p__Firmicutes	c__Bacilli	o__Lactobacillales	f__Streptococcaceae	g__Streptococcus	s__Streptococcus pneumoniae	SAG	PATRIC	5	2072046	39.59
1313.17	d__Bacteria;p__Firmicutes;c__Bacilli;o__Lactobacillales;f__Streptococcaceae;g__Streptococcus;s__Streptococcus pneumoniae	d__Bacteria;p__Firmicutes;c__Bacilli;o__Lactobacillales;f__Streptococcaceae;g__Streptococcus;s__Streptococcus pneumoniae	d__Bacteria	p__Firmicutes	c__Bacilli	o__Lactobacillales	f__Streptococcaceae	g__Streptococcus	s__Streptococcus pneumoniae	SAG	PATRIC	5	2111494	39.58
1313.17	d__Bacteria;p__Firmicutes;c__Bacilli;o__Lactobacillales;f__Streptococcaceae;g__Streptococcus;s__Streptococcus pneumoniae	d__Bacteria;p__Firmicutes;c__Bacilli;o__Lactobacillales;f__Streptococcaceae;g__Streptococcus;s__Streptococcus pneumoniae	d__Bacteria	p__Firmicutes	c__Bacilli	o__Lactobacillales	f__Streptococcaceae	g__Streptococcus	s__Streptococcus pneumoniae	SAG	PATRIC	5	2070059	39.56
1313.17	d__Bacteria;p__Firmicutes;c__Bacilli;o__Lactobacillales;f__Streptococcaceae;g__Streptococcus;s__Streptococcus pneumoniae	d__Bacteria;p__Firmicutes;c__Bacilli;o__Lactobacillales;f__Streptococcaceae;g__Streptococcus;s__Streptococcus pneumoniae	d__Bacteria	p__Firmicutes	c__Bacilli	o__Lactobacillales	f__Streptococcaceae	g__Streptococcus	s__Streptococcus pneumoniae	SAG	PATRIC	5	2034072	39.57
1313.17	d__Bacteria;p__Firmicutes;c__Bacilli;o__Lactobacillales;f__Streptococcaceae;g__Streptococcus;s__Streptococcus pneumoniae	d__Bacteria;p__Firmicutes;c__Bacilli;o__Lactobacillales;f__Streptococcaceae;g__Streptococcus;s__Streptococcus pneumoniae	d__Bacteria	p__Firmicutes	c__Bacilli	o__Lactobacillales	f__Streptococcaceae	g__Streptococcus	s__Streptococcus pneumoniae	SAG	PATRIC	7	2086242	39.68
1313.17	d__Bacteria;p__Firmicutes;c__Bacilli;o__Lactobacillales;f__Streptococcaceae;g__Streptococcus;s__Streptococcus pneumoniae	d__Bacteria;p__Firmicutes;c__Bacilli;o__Lactobacillales;f__Streptococcaceae;g__Streptococcus;s__Streptococcus pneumoniae	d__Bacteria	p__Firmicutes	c__Bacilli	o__Lactobacillales	f__Streptococcaceae	g__Streptococcus	s__Streptococcus pneumoniae	SAG	PATRIC	6	2058862	39.53
1313.17	d__Bacteria;p__Firmicutes;c__Bacilli;o__Lactobacillales;f__Streptococcaceae;g__Streptococcus;s__Streptococcus pneumoniae	d__Bacteria;p__Firmicutes;c__Bacilli;o__Lactobacillales;f__Streptococcaceae;g__Streptococcus;s__Streptococcus pneumoniae	d__Bacteria	p__Firmicutes	c__Bacilli	o__Lactobacillales	f__Streptococcaceae	g__Streptococcus	s__Streptococcus pneumoniae	SAG	PATRIC	5	2033748	39.56
1313.17	d__Bacteria;p__Firmicutes;c__Bacilli;o__Lactobacillales;f__Streptococcaceae;g__Streptococcus;s__Streptococcus pneumoniae	d__Bacteria;p__Firmicutes;c__Bacilli;o__Lactobacillales;f__Streptococcaceae;g__Streptococcus;s__Streptococcus pneumoniae	d__Bacteria	p__Firmicutes	c__Bacilli	o__Lactobacillales	f__Streptococcaceae	g__Streptococcus	s__Streptococcus pneumoniae	SAG	PATRIC	5	2034547	39.56
1313.17	d__Bacteria;p__Firmicutes;c__Bacilli;o__Lactobacillales;f__Streptococcaceae;g__Streptococcus;s__Streptococcus pneumoniae	d__Bacteria;p__Firmicutes;c__Bacilli;o__Lactobacillales;f__Streptococcaceae;g__Streptococcus;s__Streptococcus pneumoniae	d__Bacteria	p__Firmicutes	c__Bacilli	o__Lactobacillales	f__Streptococcaceae	g__Streptococcus	s__Streptococcus pneumoniae	SAG	PATRIC	5	2033500	39.57
1313.17	d__Bacteria;p__Firmicutes;c__Bacilli;o__Lactobacillales;f__Streptococcaceae;g__Streptococcus;s__Streptococcus pneumoniae	d__Bacteria;p__Firmicutes;c__Bacilli;o__Lactobacillales;f__Streptococcaceae;g__Streptococcus;s__Streptococcus pneumoniae	d__Bacteria	p__Firmicutes	c__Bacilli	o__Lactobacillales	f__Streptococcaceae	g__Streptococcus	s__Streptococcus pneumoniae	SAG	PATRIC	4	2063831	39.51
1313.17	d__Bacteria;p__Firmicutes;c__Bacilli;o__Lactobacillales;f__Streptococcaceae;g__Streptococcus;s__Streptococcus pneumoniae	d__Bacteria;p__Firmicutes;c__Bacilli;o__Lactobacillales;f__Streptococcaceae;g__Streptococcus;s__Streptococcus pneumoniae	d__Bacteria	p__Firmicutes	c__Bacilli	o__Lactobacillales	f__Streptococcaceae	g__Streptococcus	s__Streptococcus pneumoniae	SAG	PATRIC	5	2055630	39.54
1313.17	d__Bacteria;p__Firmicutes;c__Bacilli;o__Lactobacillales;f__Streptococcaceae;g__Streptococcus;s__Streptococcus pneumoniae	d__Bacteria;p__Firmicutes;c__Bacilli;o__Lactobacillales;f__Streptococcaceae;g__Streptococcus;s__Streptococcus pneumoniae	d__Bacteria	p__Firmicutes	c__Bacilli	o__Lactobacillales	f__Streptococcaceae	g__Streptococcus	s__Streptococcus pneumoniae	SAG	PATRIC	5	2062977	39.51
1313.17	d__Bacteria;p__Firmicutes;c__Bacilli;o__Lactobacillales;f__Streptococcaceae;g__Streptococcus;s__Streptococcus pneumoniae	d__Bacteria;p__Firmicutes;c__Bacilli;o__Lactobacillales;f__Streptococcaceae;g__Streptococcus;s__Streptococcus pneumoniae	d__Bacteria	p__Firmicutes	c__Bacilli	o__Lactobacillales	f__Streptococcaceae	g__Streptococcus	s__Streptococcus pneumoniae	SAG	PATRIC	5	2071942	39.59
1313.17	d__Bacteria;p__Firmicutes;c__Bacilli;o__Lactobacillales;f__Streptococcaceae;g__Streptococcus;s__Streptococcus pneumoniae	d__Bacteria;p__Firmicutes;c__Bacilli;o__Lactobacillales;f__Streptococcaceae;g__Streptococcus;s__Streptococcus pneumoniae	d__Bacteria	p__Firmicutes	c__Bacilli	o__Lactobacillales	f__Streptococcaceae	g__Streptococcus	s__Streptococcus pneumoniae	SAG	PATRIC	6	2111562	39.58
1313.17	d__Bacteria;p__Firmicutes;c__Bacilli;o__Lactobacillales;f__Streptococcaceae;g__Streptococcus;s__Streptococcus pneumoniae	d__Bacteria;p__Firmicutes;c__Bacilli;o__Lactobacillales;f__Streptococcaceae;g__Streptococcus;s__Streptococcus pneumoniae	d__Bacteria	p__Firmicutes	c__Bacilli	o__Lactobacillales	f__Streptococcaceae	g__Streptococcus	s__Streptococcus pneumoniae	SAG	PATRIC	5	2035136	39.57
1313.17	d__Bacteria;p__Firmicutes;c__Bacilli;o__Lactobacillales;f__Streptococcaceae;g__Streptococcus;s__Streptococcus pneumoniae	d__Bacteria;p__Firmicutes;c__Bacilli;o__Lactobacillales;f__Streptococcaceae;g__Streptococcus;s__Streptococcus pneumoniae	d__Bacteria	p__Firmicutes	c__Bacilli	o__Lactobacillales	f__Streptococcaceae	g__Streptococcus	s__Streptococcus pneumoniae	SAG	PATRIC	5	2035204	39.57
1313.17	d__Bacteria;p__Firmicutes;c__Bacilli;o__Lactobacillales;f__Streptococcaceae;g__Streptococcus;s__Streptococcus pneumoniae	d__Bacteria;p__Firmicutes;c__Bacilli;o__Lactobacillales;f__Streptococcaceae;g__Streptococcus;s__Streptococcus pneumoniae	d__Bacteria	p__Firmicutes	c__Bacilli	o__Lactobacillales	f__Streptococcaceae	g__Streptococcus	s__Streptococcus pneumoniae	SAG	PATRIC	4	2069442	39.56
1313.17	d__Bacteria;p__Firmicutes;c__Bacilli;o__Lactobacillales;f__Streptococcaceae;g__Streptococcus;s__Streptococcus pneumoniae	d__Bacteria;p__Firmicutes;c__Bacilli;o__Lactobacillales;f__Streptococcaceae;g__Streptococcus;s__Streptococcus pneumoniae	d__Bacteria	p__Firmicutes	c__Bacilli	o__Lactobacillales	f__Streptococcaceae	g__Streptococcus	s__Streptococcus pneumoniae	SAG	PATRIC	5	2077313	39.5
1313.17	d__Bacteria;p__Firmicutes;c__Bacilli;o__Lactobacillales;f__Streptococcaceae;g__Streptococcus;s__Streptococcus pneumoniae	d__Bacteria;p__Firmicutes;c__Bacilli;o__Lactobacillales;f__Streptococcaceae;g__Streptococcus;s__Streptococcus pneumoniae	d__Bacteria	p__Firmicutes	c__Bacilli	o__Lactobacillales	f__Streptococcaceae	g__Streptococcus	s__Streptococcus pneumoniae	SAG	PATRIC	5	2032657	39.57
1313.17	d__Bacteria;p__Firmicutes;c__Bacilli;o__Lactobacillales;f__Streptococcaceae;g__Streptococcus;s__Streptococcus pneumoniae	d__Bacteria;p__Firmicutes;c__Bacilli;o__Lactobacillales;f__Streptococcaceae;g__Streptococcus;s__Streptococcus pneumoniae	d__Bacteria	p__Firmicutes	c__Bacilli	o__Lactobacillales	f__Streptococcaceae	g__Streptococcus	s__Streptococcus pneumoniae	SAG	PATRIC	6	2035041	39.56
1313.17	d__Bacteria;p__Firmicutes;c__Bacilli;o__Lactobacillales;f__Streptococcaceae;g__Streptococcus;s__Streptococcus pneumoniae	d__Bacteria;p__Firmicutes;c__Bacilli;o__Lactobacillales;f__Streptococcaceae;g__Streptococcus;s__Streptococcus pneumoniae	d__Bacteria	p__Firmicutes	c__Bacilli	o__Lactobacillales	f__Streptococcaceae	g__Streptococcus	s__Streptococcus pneumoniae	SAG	PATRIC	5	2070112	39.56
1313.17	d__Bacteria;p__Firmicutes;c__Bacilli;o__Lactobacillales;f__Streptococcaceae;g__Streptococcus;s__Streptococcus pneumoniae	d__Bacteria;p__Firmicutes;c__Bacilli;o__Lactobacillales;f__Streptococcaceae;g__Streptococcus;s__Streptococcus pneumoniae	d__Bacteria	p__Firmicutes	c__Bacilli	o__Lactobacillales	f__Streptococcaceae	g__Streptococcus	s__Streptococcus pneumoniae	SAG	PATRIC	6	2034851	39.56
1313.17	d__Bacteria;p__Firmicutes;c__Bacilli;o__Lactobacillales;f__Streptococcaceae;g__Streptococcus;s__Streptococcus pneumoniae	d__Bacteria;p__Firmicutes;c__Bacilli;o__Lactobacillales;f__Streptococcaceae;g__Streptococcus;s__Streptococcus pneumoniae	d__Bacteria	p__Firmicutes	c__Bacilli	o__Lactobacillales	f__Streptococcaceae	g__Streptococcus	s__Streptococcus pneumoniae	SAG	PATRIC	4	2075000	39.57
1313.17	d__Bacteria;p__Firmicutes;c__Bacilli;o__Lactobacillales;f__Streptococcaceae;g__Streptococcus;s__Streptococcus pneumoniae	d__Bacteria;p__Firmicutes;c__Bacilli;o__Lactobacillales;f__Streptococcaceae;g__Streptococcus;s__Streptococcus pneumoniae	d__Bacteria	p__Firmicutes	c__Bacilli	o__Lactobacillales	f__Streptococcaceae	g__Streptococcus	s__Streptococcus pneumoniae	SAG	PATRIC	6	2034696	39.56
1313.17	d__Bacteria;p__Firmicutes;c__Bacilli;o__Lactobacillales;f__Streptococcaceae;g__Streptococcus;s__Streptococcus pneumoniae	d__Bacteria;p__Firmicutes;c__Bacilli;o__Lactobacillales;f__Streptococcaceae;g__Streptococcus;s__Streptococcus pneumoniae	d__Bacteria	p__Firmicutes	c__Bacilli	o__Lactobacillales	f__Streptococcaceae	g__Streptococcus	s__Streptococcus pneumoniae	SAG	PATRIC	5	2024121	39.59
1313.17	d__Bacteria;p__Firmicutes;c__Bacilli;o__Lactobacillales;f__Streptococcaceae;g__Streptococcus;s__Streptococcus pneumoniae	d__Bacteria;p__Firmicutes;c__Bacilli;o__Lactobacillales;f__Streptococcaceae;g__Streptococcus;s__Streptococcus pneumoniae	d__Bacteria	p__Firmicutes	c__Bacilli	o__Lactobacillales	f__Streptococcaceae	g__Streptococcus	s__Streptococcus pneumoniae	SAG	PATRIC	5	2098131	39.5
1313.17	d__Bacteria;p__Firmicutes;c__Bacilli;o__Lactobacillales;f__Streptococcaceae;g__Streptococcus;s__Streptococcus pneumoniae	d__Bacteria;p__Firmicutes;c__Bacilli;o__Lactobacillales;f__Streptococcaceae;g__Streptococcus;s__Streptococcus pneumoniae	d__Bacteria	p__Firmicutes	c__Bacilli	o__Lactobacillales	f__Streptococcaceae	g__Streptococcus	s__Streptococcus pneumoniae	SAG	PATRIC	6	2112027	39.59
1313.17	d__Bacteria;p__Firmicutes;c__Bacilli;o__Lactobacillales;f__Streptococcaceae;g__Streptococcus;s__Streptococcus pneumoniae	d__Bacteria;p__Firmicutes;c__Bacilli;o__Lactobacillales;f__Streptococcaceae;g__Streptococcus;s__Streptococcus pneumoniae	d__Bacteria	p__Firmicutes	c__Bacilli	o__Lactobacillales	f__Streptococcaceae	g__Streptococcus	s__Streptococcus pneumoniae	SAG	PATRIC	5	2079789	39.49
1313.17	d__Bacteria;p__Firmicutes;c__Bacilli;o__Lactobacillales;f__Streptococcaceae;g__Streptococcus;s__Streptococcus pneumoniae	d__Bacteria;p__Firmicutes;c__Bacilli;o__Lactobacillales;f__Streptococcaceae;g__Streptococcus;s__Streptococcus pneumoniae	d__Bacteria	p__Firmicutes	c__Bacilli	o__Lactobacillales	f__Streptococcaceae	g__Streptococcus	s__Streptococcus pneumoniae	SAG	PATRIC	5	2074941	39.59
1313.17	d__Bacteria;p__Firmicutes;c__Bacilli;o__Lactobacillales;f__Streptococcaceae;g__Streptococcus;s__Streptococcus pneumoniae	d__Bacteria;p__Firmicutes;c__Bacilli;o__Lactobacillales;f__Streptococcaceae;g__Streptococcus;s__Streptococcus pneumoniae	d__Bacteria	p__Firmicutes	c__Bacilli	o__Lactobacillales	f__Streptococcaceae	g__Streptococcus	s__Streptococcus pneumoniae	SAG	PATRIC	6	2065907	39.59
1313.17	d__Bacteria;p__Firmicutes;c__Bacilli;o__Lactobacillales;f__Streptococcaceae;g__Streptococcus;s__Streptococcus pneumoniae	d__Bacteria;p__Firmicutes;c__Bacilli;o__Lactobacillales;f__Streptococcaceae;g__Streptococcus;s__Streptococcus pneumoniae	d__Bacteria	p__Firmicutes	c__Bacilli	o__Lactobacillales	f__Streptococcaceae	g__Streptococcus	s__Streptococcus pneumoniae	SAG	PATRIC	5	2079984	39.49
1313.17	d__Bacteria;p__Firmicutes;c__Bacilli;o__Lactobacillales;f__Streptococcaceae;g__Streptococcus;s__Streptococcus pneumoniae	d__Bacteria;p__Firmicutes;c__Bacilli;o__Lactobacillales;f__Streptococcaceae;g__Streptococcus;s__Streptococcus pneumoniae	d__Bacteria	p__Firmicutes	c__Bacilli	o__Lactobacillales	f__Streptococcaceae	g__Streptococcus	s__Streptococcus pneumoniae	SAG	PATRIC	5	2124618	39.59
1313.17	d__Bacteria;p__Firmicutes;c__Bacilli;o__Lactobacillales;f__Streptococcaceae;g__Streptococcus;s__Streptococcus pneumoniae	d__Bacteria;p__Firmicutes;c__Bacilli;o__Lactobacillales;f__Streptococcaceae;g__Streptococcus;s__Streptococcus pneumoniae	d__Bacteria	p__Firmicutes	c__Bacilli	o__Lactobacillales	f__Streptococcaceae	g__Streptococcus	s__Streptococcus pneumoniae	SAG	PATRIC	5	2078772	39.5
1313.17	d__Bacteria;p__Firmicutes;c__Bacilli;o__Lactobacillales;f__Streptococcaceae;g__Streptococcus;s__Streptococcus pneumoniae	d__Bacteria;p__Firmicutes;c__Bacilli;o__Lactobacillales;f__Streptococcaceae;g__Streptococcus;s__Streptococcus pneumoniae	d__Bacteria	p__Firmicutes	c__Bacilli	o__Lactobacillales	f__Streptococcaceae	g__Streptococcus	s__Streptococcus pneumoniae	SAG	PATRIC	5	2074847	39.57
1313.17	d__Bacteria;p__Firmicutes;c__Bacilli;o__Lactobacillales;f__Streptococcaceae;g__Streptococcus;s__Streptococcus pneumoniae	d__Bacteria;p__Firmicutes;c__Bacilli;o__Lactobacillales;f__Streptococcaceae;g__Streptococcus;s__Streptococcus pneumoniae	d__Bacteria	p__Firmicutes	c__Bacilli	o__Lactobacillales	f__Streptococcaceae	g__Streptococcus	s__Streptococcus pneumoniae	SAG	PATRIC	6	2035629	39.56
1313.18	d__Bacteria;p__Firmicutes;c__Bacilli;o__Lactobacillales;f__Streptococcaceae;g__Streptococcus;s__Streptococcus pneumoniae	d__Bacteria;p__Firmicutes;c__Bacilli;o__Lactobacillales;f__Streptococcaceae;g__Streptococcus;s__Streptococcus pneumoniae	d__Bacteria	p__Firmicutes	c__Bacilli	o__Lactobacillales	f__Streptococcaceae	g__Streptococcus	s__Streptococcus pneumoniae	SAG	PATRIC	6	2064800	38.16
1313.18	d__Bacteria;p__Firmicutes;c__Bacilli;o__Lactobacillales;f__Streptococcaceae;g__Streptococcus;s__Streptococcus pneumoniae	d__Bacteria;p__Firmicutes;c__Bacilli;o__Lactobacillales;f__Streptococcaceae;g__Streptococcus;s__Streptococcus pneumoniae	d__Bacteria	p__Firmicutes	c__Bacilli	o__Lactobacillales	f__Streptococcaceae	g__Streptococcus	s__Streptococcus pneumoniae	SAG	PATRIC	9	1849124	37.02
1313.18	d__Bacteria;p__Firmicutes;c__Bacilli;o__Lactobacillales;f__Streptococcaceae;g__Streptococcus;s__Streptococcus pneumoniae	d__Bacteria;p__Firmicutes;c__Bacilli;o__Lactobacillales;f__Streptococcaceae;g__Streptococcus;s__Streptococcus pneumoniae	d__Bacteria	p__Firmicutes	c__Bacilli	o__Lactobacillales	f__Streptococcaceae	g__Streptococcus	s__Streptococcus pneumoniae	SAG	PATRIC	5	3551994	37.92
1313.18	d__Bacteria;p__Firmicutes;c__Bacilli;o__Lactobacillales;f__Streptococcaceae;g__Streptococcus;s__Streptococcus pneumoniae	d__Bacteria;p__Firmicutes;c__Bacilli;o__Lactobacillales;f__Streptococcaceae;g__Streptococcus;s__Streptococcus pneumoniae	d__Bacteria	p__Firmicutes	c__Bacilli	o__Lactobacillales	f__Streptococcaceae	g__Streptococcus	s__Streptococcus pneumoniae	SAG	PATRIC	2	1762304	34.77
1313.18	d__Bacteria;p__Firmicutes;c__Bacilli;o__Lactobacillales;f__Streptococcaceae;g__Streptococcus;s__Streptococcus pneumoniae	d__Bacteria;p__Firmicutes;c__Bacilli;o__Lactobacillales;f__Streptococcaceae;g__Streptococcus;s__Streptococcus pneumoniae	d__Bacteria	p__Firmicutes	c__Bacilli	o__Lactobacillales	f__Streptococcaceae	g__Streptococcus	s__Streptococcus pneumoniae	SAG	PATRIC	4	1936782	37.27
1313.18	d__Bacteria;p__Firmicutes;c__Bacilli;o__Lactobacillales;f__Streptococcaceae;g__Streptococcus;s__Streptococcus pneumoniae	d__Bacteria;p__Firmicutes;c__Bacilli;o__Lactobacillales;f__Streptococcaceae;g__Streptococcus;s__Streptococcus pneumoniae	d__Bacteria	p__Firmicutes	c__Bacilli	o__Lactobacillales	f__Streptococcaceae	g__Streptococcus	s__Streptococcus pneumoniae	SAG	PATRIC	3	1977786	37.19
1313.18	d__Bacteria;p__Firmicutes;c__Bacilli;o__Lactobacillales;f__Streptococcaceae;g__Streptococcus;s__Streptococcus pneumoniae	d__Bacteria;p__Firmicutes;c__Bacilli;o__Lactobacillales;f__Streptococcaceae;g__Streptococcus;s__Streptococcus pneumoniae	d__Bacteria	p__Firmicutes	c__Bacilli	o__Lactobacillales	f__Streptococcaceae	g__Streptococcus	s__Streptococcus pneumoniae	SAG	PATRIC	5	2179499	37.96
1313.18	d__Bacteria;p__Firmicutes;c__Bacilli;o__Lactobacillales;f__Streptococcaceae;g__Streptococcus;s__Streptococcus pneumoniae	d__Bacteria;p__Firmicutes;c__Bacilli;o__Lactobacillales;f__Streptococcaceae;g__Streptococcus;s__Streptococcus pneumoniae	d__Bacteria	p__Firmicutes	c__Bacilli	o__Lactobacillales	f__Streptococcaceae	g__Streptococcus	s__Streptococcus pneumoniae	SAG	PATRIC	8	2959613	38.04
1313.18	d__Bacteria;p__Firmicutes;c__Bacilli;o__Lactobacillales;f__Streptococcaceae;g__Streptococcus;s__Streptococcus pneumoniae	d__Bacteria;p__Firmicutes;c__Bacilli;o__Lactobacillales;f__Streptococcaceae;g__Streptococcus;s__Streptococcus pneumoniae	d__Bacteria	p__Firmicutes	c__Bacilli	o__Lactobacillales	f__Streptococcaceae	g__Streptococcus	s__Streptococcus pneumoniae	SAG	PATRIC	3	1851481	36.92
1313.18	d__Bacteria;p__Firmicutes;c__Bacilli;o__Lactobacillales;f__Streptococcaceae;g__Streptococcus;s__Streptococcus pneumoniae	d__Bacteria;p__Firmicutes;c__Bacilli;o__Lactobacillales;f__Streptococcaceae;g__Streptococcus;s__Streptococcus pneumoniae	d__Bacteria	p__Firmicutes	c__Bacilli	o__Lactobacillales	f__Streptococcaceae	g__Streptococcus	s__Streptococcus pneumoniae	SAG	PATRIC	4	1814007	37.04
1313.18	d__Bacteria;p__Firmicutes;c__Bacilli;o__Lactobacillales;f__Streptococcaceae;g__Streptococcus;s__Streptococcus pneumoniae	d__Bacteria;p__Firmicutes;c__Bacilli;o__Lactobacillales;f__Streptococcaceae;g__Streptococcus;s__Streptococcus pneumoniae	d__Bacteria	p__Firmicutes	c__Bacilli	o__Lactobacillales	f__Streptococcaceae	g__Streptococcus	s__Streptococcus pneumoniae	SAG	PATRIC	5	2079836	39.5
1313.18	d__Bacteria;p__Firmicutes;c__Bacilli;o__Lactobacillales;f__Streptococcaceae;g__Streptococcus;s__Streptococcus salivarius	d__Bacteria;p__Firmicutes;c__Bacilli;o__Lactobacillales;f__Streptococcaceae;g__Streptococcus;s__Streptococcus salivarius	d__Bacteria	p__Firmicutes	c__Bacilli	o__Lactobacillales	f__Streptococcaceae	g__Streptococcus	s__Streptococcus salivarius	SAG	PATRIC	4	3054827	38.5
1313.18	d__Bacteria;p__Firmicutes;c__Bacilli;o__Lactobacillales;f__Streptococcaceae;g__Streptococcus;s__Streptococcus pneumoniae	d__Bacteria;p__Firmicutes;c__Bacilli;o__Lactobacillales;f__Streptococcaceae;g__Streptococcus;s__Streptococcus pneumoniae	d__Bacteria	p__Firmicutes	c__Bacilli	o__Lactobacillales	f__Streptococcaceae	g__Streptococcus	s__Streptococcus pneumoniae	SAG	PATRIC	8	2011139	39.66
1313.18	d__Bacteria;p__Firmicutes;c__Bacilli;o__Lactobacillales;f__Streptococcaceae;g__Streptococcus;s__Streptococcus pneumoniae	d__Bacteria;p__Firmicutes;c__Bacilli;o__Lactobacillales;f__Streptococcaceae;g__Streptococcus;s__Streptococcus pneumoniae	d__Bacteria	p__Firmicutes	c__Bacilli	o__Lactobacillales	f__Streptococcaceae	g__Streptococcus	s__Streptococcus pneumoniae	SAG	PATRIC	4	2057332	39.59
1313.18	d__Bacteria;p__Firmicutes;c__Bacilli;o__Lactobacillales;f__Streptococcaceae;g__Streptococcus;s__Streptococcus pneumoniae	d__Bacteria;p__Firmicutes;c__Bacilli;o__Lactobacillales;f__Streptococcaceae;g__Streptococcus;s__Streptococcus pneumoniae	d__Bacteria	p__Firmicutes	c__Bacilli	o__Lactobacillales	f__Streptococcaceae	g__Streptococcus	s__Streptococcus pneumoniae	SAG	PATRIC	5	2146077	39.37
1313.18	d__Bacteria;p__Firmicutes;c__Bacilli;o__Lactobacillales;f__Streptococcaceae;g__Streptococcus;s__Streptococcus pneumoniae	d__Bacteria;p__Firmicutes;c__Bacilli;o__Lactobacillales;f__Streptococcaceae;g__Streptococcus;s__Streptococcus pneumoniae	d__Bacteria	p__Firmicutes	c__Bacilli	o__Lactobacillales	f__Streptococcaceae	g__Streptococcus	s__Streptococcus pneumoniae	SAG	PATRIC	7	2156570	39.51
1313.18	d__Bacteria;p__Firmicutes;c__Bacilli;o__Lactobacillales;f__Streptococcaceae;g__Streptococcus;s__Streptococcus pneumoniae	d__Bacteria;p__Firmicutes;c__Bacilli;o__Lactobacillales;f__Streptococcaceae;g__Streptococcus;s__Streptococcus pneumoniae	d__Bacteria	p__Firmicutes	c__Bacilli	o__Lactobacillales	f__Streptococcaceae	g__Streptococcus	s__Streptococcus pneumoniae	SAG	PATRIC	7	2114373	39.55
1313.18	d__Bacteria;p__Firmicutes;c__Bacilli;o__Lactobacillales;f__Streptococcaceae;g__Streptococcus;s__Streptococcus pneumoniae	d__Bacteria;p__Firmicutes;c__Bacilli;o__Lactobacillales;f__Streptococcaceae;g__Streptococcus;s__Streptococcus pneumoniae	d__Bacteria	p__Firmicutes	c__Bacilli	o__Lactobacillales	f__Streptococcaceae	g__Streptococcus	s__Streptococcus pneumoniae	SAG	PATRIC	8	2063160	39.57
1313.18	d__Bacteria;p__Firmicutes;c__Bacilli;o__Lactobacillales;f__Streptococcaceae;g__Streptococcus;s__Streptococcus pneumoniae	d__Bacteria;p__Firmicutes;c__Bacilli;o__Lactobacillales;f__Streptococcaceae;g__Streptococcus;s__Streptococcus pneumoniae	d__Bacteria	p__Firmicutes	c__Bacilli	o__Lactobacillales	f__Streptococcaceae	g__Streptococcus	s__Streptococcus pneumoniae	SAG	PATRIC	7	2132295	39.41
1313.18	d__Bacteria;p__Firmicutes;c__Bacilli;o__Lactobacillales;f__Streptococcaceae;g__Streptococcus;s__Streptococcus pneumoniae	d__Bacteria;p__Firmicutes;c__Bacilli;o__Lactobacillales;f__Streptococcaceae;g__Streptococcus;s__Streptococcus pneumoniae	d__Bacteria	p__Firmicutes	c__Bacilli	o__Lactobacillales	f__Streptococcaceae	g__Streptococcus	s__Streptococcus pneumoniae	SAG	PATRIC	5	2109806	39.65
1313.18	d__Bacteria;p__Firmicutes;c__Bacilli;o__Lactobacillales;f__Streptococcaceae;g__Streptococcus;s__Streptococcus pneumoniae	d__Bacteria;p__Firmicutes;c__Bacilli;o__Lactobacillales;f__Streptococcaceae;g__Streptococcus;s__Streptococcus pneumoniae	d__Bacteria	p__Firmicutes	c__Bacilli	o__Lactobacillales	f__Streptococcaceae	g__Streptococcus	s__Streptococcus pneumoniae	SAG	PATRIC	6	2078629	39.41
1313.18	d__Bacteria;p__Firmicutes;c__Bacilli;o__Lactobacillales;f__Streptococcaceae;g__Streptococcus;s__Streptococcus pneumoniae	d__Bacteria;p__Firmicutes;c__Bacilli;o__Lactobacillales;f__Streptococcaceae;g__Streptococcus;s__Streptococcus pneumoniae	d__Bacteria	p__Firmicutes	c__Bacilli	o__Lactobacillales	f__Streptococcaceae	g__Streptococcus	s__Streptococcus pneumoniae	SAG	PATRIC	5	2196087	39.43
1313.18	d__Bacteria;p__Firmicutes;c__Bacilli;o__Lactobacillales;f__Streptococcaceae;g__Streptococcus;s__Streptococcus pneumoniae	d__Bacteria;p__Firmicutes;c__Bacilli;o__Lactobacillales;f__Streptococcaceae;g__Streptococcus;s__Streptococcus pneumoniae	d__Bacteria	p__Firmicutes	c__Bacilli	o__Lactobacillales	f__Streptococcaceae	g__Streptococcus	s__Streptococcus pneumoniae	SAG	PATRIC	7	2112322	39.56
1313.18	d__Bacteria;p__Firmicutes;c__Bacilli;o__Lactobacillales;f__Streptococcaceae;g__Streptococcus;s__Streptococcus pneumoniae	d__Bacteria;p__Firmicutes;c__Bacilli;o__Lactobacillales;f__Streptococcaceae;g__Streptococcus;s__Streptococcus pneumoniae	d__Bacteria	p__Firmicutes	c__Bacilli	o__Lactobacillales	f__Streptococcaceae	g__Streptococcus	s__Streptococcus pneumoniae	SAG	PATRIC	5	2143604	39.59
1313.18	d__Bacteria;p__Firmicutes;c__Bacilli;o__Lactobacillales;f__Streptococcaceae;g__Streptococcus;s__Streptococcus pneumoniae	d__Bacteria;p__Firmicutes;c__Bacilli;o__Lactobacillales;f__Streptococcaceae;g__Streptococcus;s__Streptococcus pneumoniae	d__Bacteria	p__Firmicutes	c__Bacilli	o__Lactobacillales	f__Streptococcaceae	g__Streptococcus	s__Streptococcus pneumoniae	SAG	PATRIC	6	2079914	39.43
1313.18	d__Bacteria;p__Firmicutes;c__Bacilli;o__Lactobacillales;f__Streptococcaceae;g__Streptococcus;s__Streptococcus pneumoniae	d__Bacteria;p__Firmicutes;c__Bacilli;o__Lactobacillales;f__Streptococcaceae;g__Streptococcus;s__Streptococcus pneumoniae	d__Bacteria	p__Firmicutes	c__Bacilli	o__Lactobacillales	f__Streptococcaceae	g__Streptococcus	s__Streptococcus pneumoniae	SAG	PATRIC	6	2157194	39.56
1313.18	d__Bacteria;p__Firmicutes;c__Bacilli;o__Lactobacillales;f__Streptococcaceae;g__Streptococcus;s__Streptococcus pneumoniae	d__Bacteria;p__Firmicutes;c__Bacilli;o__Lactobacillales;f__Streptococcaceae;g__Streptococcus;s__Streptococcus pneumoniae	d__Bacteria	p__Firmicutes	c__Bacilli	o__Lactobacillales	f__Streptococcaceae	g__Streptococcus	s__Streptococcus pneumoniae	SAG	PATRIC	5	2148656	39.61
1313.18	d__Bacteria;p__Firmicutes;c__Bacilli;o__Lactobacillales;f__Streptococcaceae;g__Streptococcus;s__Streptococcus pneumoniae	d__Bacteria;p__Firmicutes;c__Bacilli;o__Lactobacillales;f__Streptococcaceae;g__Streptococcus;s__Streptococcus pneumoniae	d__Bacteria	p__Firmicutes	c__Bacilli	o__Lactobacillales	f__Streptococcaceae	g__Streptococcus	s__Streptococcus pneumoniae	SAG	PATRIC	8	2213633	39.45
1313.18	d__Bacteria;p__Firmicutes;c__Bacilli;o__Lactobacillales;f__Streptococcaceae;g__Streptococcus;s__Streptococcus pneumoniae	d__Bacteria;p__Firmicutes;c__Bacilli;o__Lactobacillales;f__Streptococcaceae;g__Streptococcus;s__Streptococcus pneumoniae	d__Bacteria	p__Firmicutes	c__Bacilli	o__Lactobacillales	f__Streptococcaceae	g__Streptococcus	s__Streptococcus pneumoniae	SAG	PATRIC	7	2124402	39.55
1313.18	d__Bacteria;p__Firmicutes;c__Bacilli;o__Lactobacillales;f__Streptococcaceae;g__Streptococcus;s__Streptococcus pneumoniae	d__Bacteria;p__Firmicutes;c__Bacilli;o__Lactobacillales;f__Streptococcaceae;g__Streptococcus;s__Streptococcus pneumoniae	d__Bacteria	p__Firmicutes	c__Bacilli	o__Lactobacillales	f__Streptococcaceae	g__Streptococcus	s__Streptococcus pneumoniae	SAG	PATRIC	6	2139476	39.7
1313.18	d__Bacteria;p__Firmicutes;c__Bacilli;o__Lactobacillales;f__Streptococcaceae;g__Streptococcus;s__Streptococcus pneumoniae	d__Bacteria;p__Firmicutes;c__Bacilli;o__Lactobacillales;f__Streptococcaceae;g__Streptococcus;s__Streptococcus pneumoniae	d__Bacteria	p__Firmicutes	c__Bacilli	o__Lactobacillales	f__Streptococcaceae	g__Streptococcus	s__Streptococcus pneumoniae	SAG	PATRIC	6	2126971	39.41
1313.18	d__Bacteria;p__Firmicutes;c__Bacilli;o__Lactobacillales;f__Streptococcaceae;g__Streptococcus;s__Streptococcus pneumoniae	d__Bacteria;p__Firmicutes;c__Bacilli;o__Lactobacillales;f__Streptococcaceae;g__Streptococcus;s__Streptococcus pneumoniae	d__Bacteria	p__Firmicutes	c__Bacilli	o__Lactobacillales	f__Streptococcaceae	g__Streptococcus	s__Streptococcus pneumoniae	SAG	PATRIC	7	2078653	39.55
1313.18	d__Bacteria;p__Firmicutes;c__Bacilli;o__Lactobacillales;f__Streptococcaceae;g__Streptococcus;s__Streptococcus pneumoniae	d__Bacteria;p__Firmicutes;c__Bacilli;o__Lactobacillales;f__Streptococcaceae;g__Streptococcus;s__Streptococcus pneumoniae	d__Bacteria	p__Firmicutes	c__Bacilli	o__Lactobacillales	f__Streptococcaceae	g__Streptococcus	s__Streptococcus pneumoniae	SAG	PATRIC	6	2143172	39.42
1313.18	d__Bacteria;p__Firmicutes;c__Bacilli;o__Lactobacillales;f__Streptococcaceae;g__Streptococcus;s__Streptococcus pneumoniae	d__Bacteria;p__Firmicutes;c__Bacilli;o__Lactobacillales;f__Streptococcaceae;g__Streptococcus;s__Streptococcus pneumoniae	d__Bacteria	p__Firmicutes	c__Bacilli	o__Lactobacillales	f__Streptococcaceae	g__Streptococcus	s__Streptococcus pneumoniae	SAG	PATRIC	6	2146085	39.62
1313.18	d__Bacteria;p__Firmicutes;c__Bacilli;o__Lactobacillales;f__Streptococcaceae;g__Streptococcus;s__Streptococcus pneumoniae	d__Bacteria;p__Firmicutes;c__Bacilli;o__Lactobacillales;f__Streptococcaceae;g__Streptococcus;s__Streptococcus pneumoniae	d__Bacteria	p__Firmicutes	c__Bacilli	o__Lactobacillales	f__Streptococcaceae	g__Streptococcus	s__Streptococcus pneumoniae	SAG	PATRIC	5	2062886	39.62
1313.18	d__Bacteria;p__Firmicutes;c__Bacilli;o__Lactobacillales;f__Streptococcaceae;g__Streptococcus;s__Streptococcus pneumoniae	d__Bacteria;p__Firmicutes;c__Bacilli;o__Lactobacillales;f__Streptococcaceae;g__Streptococcus;s__Streptococcus pneumoniae	d__Bacteria	p__Firmicutes	c__Bacilli	o__Lactobacillales	f__Streptococcaceae	g__Streptococcus	s__Streptococcus pneumoniae	SAG	PATRIC	5	2081279	39.54
1313.18	d__Bacteria;p__Firmicutes;c__Bacilli;o__Lactobacillales;f__Streptococcaceae;g__Streptococcus;s__Streptococcus pneumoniae	d__Bacteria;p__Firmicutes;c__Bacilli;o__Lactobacillales;f__Streptococcaceae;g__Streptococcus;s__Streptococcus pneumoniae	d__Bacteria	p__Firmicutes	c__Bacilli	o__Lactobacillales	f__Streptococcaceae	g__Streptococcus	s__Streptococcus pneumoniae	SAG	PATRIC	5	2035862	39.54
1313.18	d__Bacteria;p__Firmicutes;c__Bacilli;o__Lactobacillales;f__Streptococcaceae;g__Streptococcus;s__Streptococcus pneumoniae	d__Bacteria;p__Firmicutes;c__Bacilli;o__Lactobacillales;f__Streptococcaceae;g__Streptococcus;s__Streptococcus pneumoniae	d__Bacteria	p__Firmicutes	c__Bacilli	o__Lactobacillales	f__Streptococcaceae	g__Streptococcus	s__Streptococcus pneumoniae	SAG	PATRIC	6	2097656	39.32
1313.18	d__Bacteria;p__Firmicutes;c__Bacilli;o__Lactobacillales;f__Streptococcaceae;g__Streptococcus;s__Streptococcus pneumoniae	d__Bacteria;p__Firmicutes;c__Bacilli;o__Lactobacillales;f__Streptococcaceae;g__Streptococcus;s__Streptococcus pneumoniae	d__Bacteria	p__Firmicutes	c__Bacilli	o__Lactobacillales	f__Streptococcaceae	g__Streptococcus	s__Streptococcus pneumoniae	SAG	PATRIC	4	2100305	39.45
1313.18	d__Bacteria;p__Firmicutes;c__Bacilli;o__Lactobacillales;f__Streptococcaceae;g__Streptococcus;s__Streptococcus pneumoniae	d__Bacteria;p__Firmicutes;c__Bacilli;o__Lactobacillales;f__Streptococcaceae;g__Streptococcus;s__Streptococcus pneumoniae	d__Bacteria	p__Firmicutes	c__Bacilli	o__Lactobacillales	f__Streptococcaceae	g__Streptococcus	s__Streptococcus pneumoniae	SAG	PATRIC	6	2099736	39.41
1313.18	d__Bacteria;p__Firmicutes;c__Bacilli;o__Lactobacillales;f__Streptococcaceae;g__Streptococcus;s__Streptococcus pneumoniae	d__Bacteria;p__Firmicutes;c__Bacilli;o__Lactobacillales;f__Streptococcaceae;g__Streptococcus;s__Streptococcus pneumoniae	d__Bacteria	p__Firmicutes	c__Bacilli	o__Lactobacillales	f__Streptococcaceae	g__Streptococcus	s__Streptococcus pneumoniae	SAG	PATRIC	5	2125992	39.6
1313.18	d__Bacteria;p__Firmicutes;c__Bacilli;o__Lactobacillales;f__Streptococcaceae;g__Streptococcus;s__Streptococcus pneumoniae	d__Bacteria;p__Firmicutes;c__Bacilli;o__Lactobacillales;f__Streptococcaceae;g__Streptococcus;s__Streptococcus pneumoniae	d__Bacteria	p__Firmicutes	c__Bacilli	o__Lactobacillales	f__Streptococcaceae	g__Streptococcus	s__Streptococcus pneumoniae	SAG	PATRIC	5	2009254	39.7
1313.18	d__Bacteria;p__Firmicutes;c__Bacilli;o__Lactobacillales;f__Streptococcaceae;g__Streptococcus;s__Streptococcus pneumoniae	d__Bacteria;p__Firmicutes;c__Bacilli;o__Lactobacillales;f__Streptococcaceae;g__Streptococcus;s__Streptococcus pneumoniae	d__Bacteria	p__Firmicutes	c__Bacilli	o__Lactobacillales	f__Streptococcaceae	g__Streptococcus	s__Streptococcus pneumoniae	SAG	PATRIC	9	2128656	39.5
1313.18	d__Bacteria;p__Firmicutes;c__Bacilli;o__Lactobacillales;f__Streptococcaceae;g__Streptococcus;s__Streptococcus pneumoniae	d__Bacteria;p__Firmicutes;c__Bacilli;o__Lactobacillales;f__Streptococcaceae;g__Streptococcus;s__Streptococcus pneumoniae	d__Bacteria	p__Firmicutes	c__Bacilli	o__Lactobacillales	f__Streptococcaceae	g__Streptococcus	s__Streptococcus pneumoniae	SAG	PATRIC	7	2106562	39.5
1313.18	d__Bacteria;p__Firmicutes;c__Bacilli;o__Lactobacillales;f__Streptococcaceae;g__Streptococcus;s__Streptococcus pneumoniae	d__Bacteria;p__Firmicutes;c__Bacilli;o__Lactobacillales;f__Streptococcaceae;g__Streptococcus;s__Streptococcus pneumoniae	d__Bacteria	p__Firmicutes	c__Bacilli	o__Lactobacillales	f__Streptococcaceae	g__Streptococcus	s__Streptococcus pneumoniae	SAG	PATRIC	8	2057574	39.44
1313.18	d__Bacteria;p__Firmicutes;c__Bacilli;o__Lactobacillales;f__Streptococcaceae;g__Streptococcus;s__Streptococcus pneumoniae	d__Bacteria;p__Firmicutes;c__Bacilli;o__Lactobacillales;f__Streptococcaceae;g__Streptococcus;s__Streptococcus pneumoniae	d__Bacteria	p__Firmicutes	c__Bacilli	o__Lactobacillales	f__Streptococcaceae	g__Streptococcus	s__Streptococcus pneumoniae	SAG	PATRIC	8	2105341	39.54
1313.18	d__Bacteria;p__Firmicutes;c__Bacilli;o__Lactobacillales;f__Streptococcaceae;g__Streptococcus;s__Streptococcus pneumoniae	d__Bacteria;p__Firmicutes;c__Bacilli;o__Lactobacillales;f__Streptococcaceae;g__Streptococcus;s__Streptococcus pneumoniae	d__Bacteria	p__Firmicutes	c__Bacilli	o__Lactobacillales	f__Streptococcaceae	g__Streptococcus	s__Streptococcus pneumoniae	SAG	PATRIC	4	2039765	39.69
1313.18	d__Bacteria;p__Firmicutes;c__Bacilli;o__Lactobacillales;f__Streptococcaceae;g__Streptococcus;s__Streptococcus pneumoniae	d__Bacteria;p__Firmicutes;c__Bacilli;o__Lactobacillales;f__Streptococcaceae;g__Streptococcus;s__Streptococcus pneumoniae	d__Bacteria	p__Firmicutes	c__Bacilli	o__Lactobacillales	f__Streptococcaceae	g__Streptococcus	s__Streptococcus pneumoniae	SAG	PATRIC	7	2104501	39.56
1313.18	d__Bacteria;p__Firmicutes;c__Bacilli;o__Lactobacillales;f__Streptococcaceae;g__Streptococcus;s__Streptococcus pneumoniae	d__Bacteria;p__Firmicutes;c__Bacilli;o__Lactobacillales;f__Streptococcaceae;g__Streptococcus;s__Streptococcus pneumoniae	d__Bacteria	p__Firmicutes	c__Bacilli	o__Lactobacillales	f__Streptococcaceae	g__Streptococcus	s__Streptococcus pneumoniae	SAG	PATRIC	6	2175238	39.61
1313.18	d__Bacteria;p__Firmicutes;c__Bacilli;o__Lactobacillales;f__Streptococcaceae;g__Streptococcus;s__Streptococcus pneumoniae	d__Bacteria;p__Firmicutes;c__Bacilli;o__Lactobacillales;f__Streptococcaceae;g__Streptococcus;s__Streptococcus pneumoniae	d__Bacteria	p__Firmicutes	c__Bacilli	o__Lactobacillales	f__Streptococcaceae	g__Streptococcus	s__Streptococcus pneumoniae	SAG	PATRIC	5	2038556	39.61
1313.18	d__Bacteria;p__Firmicutes;c__Bacilli;o__Lactobacillales;f__Streptococcaceae;g__Streptococcus;s__Streptococcus pneumoniae	d__Bacteria;p__Firmicutes;c__Bacilli;o__Lactobacillales;f__Streptococcaceae;g__Streptococcus;s__Streptococcus pneumoniae	d__Bacteria	p__Firmicutes	c__Bacilli	o__Lactobacillales	f__Streptococcaceae	g__Streptococcus	s__Streptococcus pneumoniae	SAG	PATRIC	6	2129283	39.6
1313.18	d__Bacteria;p__Firmicutes;c__Bacilli;o__Lactobacillales;f__Streptococcaceae;g__Streptococcus;s__Streptococcus pneumoniae	d__Bacteria;p__Firmicutes;c__Bacilli;o__Lactobacillales;f__Streptococcaceae;g__Streptococcus;s__Streptococcus pneumoniae	d__Bacteria	p__Firmicutes	c__Bacilli	o__Lactobacillales	f__Streptococcaceae	g__Streptococcus	s__Streptococcus pneumoniae	SAG	PATRIC	6	2141212	39.48
1313.18	d__Bacteria;p__Firmicutes;c__Bacilli;o__Lactobacillales;f__Streptococcaceae;g__Streptococcus;s__Streptococcus pneumoniae	d__Bacteria;p__Firmicutes;c__Bacilli;o__Lactobacillales;f__Streptococcaceae;g__Streptococcus;s__Streptococcus pneumoniae	d__Bacteria	p__Firmicutes	c__Bacilli	o__Lactobacillales	f__Streptococcaceae	g__Streptococcus	s__Streptococcus pneumoniae	SAG	PATRIC	7	2175828	39.55
1313.18	d__Bacteria;p__Firmicutes;c__Bacilli;o__Lactobacillales;f__Streptococcaceae;g__Streptococcus;s__Streptococcus pneumoniae	d__Bacteria;p__Firmicutes;c__Bacilli;o__Lactobacillales;f__Streptococcaceae;g__Streptococcus;s__Streptococcus pneumoniae	d__Bacteria	p__Firmicutes	c__Bacilli	o__Lactobacillales	f__Streptococcaceae	g__Streptococcus	s__Streptococcus pneumoniae	SAG	PATRIC	9	2169890	39.53
1313.18	d__Bacteria;p__Firmicutes;c__Bacilli;o__Lactobacillales;f__Streptococcaceae;g__Streptococcus;s__Streptococcus pneumoniae	d__Bacteria;p__Firmicutes;c__Bacilli;o__Lactobacillales;f__Streptococcaceae;g__Streptococcus;s__Streptococcus pneumoniae	d__Bacteria	p__Firmicutes	c__Bacilli	o__Lactobacillales	f__Streptococcaceae	g__Streptococcus	s__Streptococcus pneumoniae	SAG	PATRIC	7	2128321	39.44
1313.18	d__Bacteria;p__Firmicutes;c__Bacilli;o__Lactobacillales;f__Streptococcaceae;g__Streptococcus;s__Streptococcus pneumoniae	d__Bacteria;p__Firmicutes;c__Bacilli;o__Lactobacillales;f__Streptococcaceae;g__Streptococcus;s__Streptococcus pneumoniae	d__Bacteria	p__Firmicutes	c__Bacilli	o__Lactobacillales	f__Streptococcaceae	g__Streptococcus	s__Streptococcus pneumoniae	SAG	PATRIC	6	2270200	39.42
1313.18	d__Bacteria;p__Firmicutes;c__Bacilli;o__Lactobacillales;f__Streptococcaceae;g__Streptococcus;s__Streptococcus pneumoniae	d__Bacteria;p__Firmicutes;c__Bacilli;o__Lactobacillales;f__Streptococcaceae;g__Streptococcus;s__Streptococcus pneumoniae	d__Bacteria	p__Firmicutes	c__Bacilli	o__Lactobacillales	f__Streptococcaceae	g__Streptococcus	s__Streptococcus pneumoniae	SAG	PATRIC	6	2067473	39.53
1313.18	d__Bacteria;p__Firmicutes;c__Bacilli;o__Lactobacillales;f__Streptococcaceae;g__Streptococcus;s__Streptococcus pneumoniae	d__Bacteria;p__Firmicutes;c__Bacilli;o__Lactobacillales;f__Streptococcaceae;g__Streptococcus;s__Streptococcus pneumoniae	d__Bacteria	p__Firmicutes	c__Bacilli	o__Lactobacillales	f__Streptococcaceae	g__Streptococcus	s__Streptococcus pneumoniae	SAG	PATRIC	10	2107366	39.61
1313.18	d__Bacteria;p__Firmicutes;c__Bacilli;o__Lactobacillales;f__Streptococcaceae;g__Streptococcus;s__Streptococcus pneumoniae	d__Bacteria;p__Firmicutes;c__Bacilli;o__Lactobacillales;f__Streptococcaceae;g__Streptococcus;s__Streptococcus pneumoniae	d__Bacteria	p__Firmicutes	c__Bacilli	o__Lactobacillales	f__Streptococcaceae	g__Streptococcus	s__Streptococcus pneumoniae	SAG	PATRIC	9	2167845	39.6
1313.18	d__Bacteria;p__Firmicutes;c__Bacilli;o__Lactobacillales;f__Streptococcaceae;g__Streptococcus;s__Streptococcus pneumoniae	d__Bacteria;p__Firmicutes;c__Bacilli;o__Lactobacillales;f__Streptococcaceae;g__Streptococcus;s__Streptococcus pneumoniae	d__Bacteria	p__Firmicutes	c__Bacilli	o__Lactobacillales	f__Streptococcaceae	g__Streptococcus	s__Streptococcus pneumoniae	SAG	PATRIC	5	2137022	39.69
1313.18	d__Bacteria;p__Firmicutes;c__Bacilli;o__Lactobacillales;f__Streptococcaceae;g__Streptococcus;s__Streptococcus pneumoniae	d__Bacteria;p__Firmicutes;c__Bacilli;o__Lactobacillales;f__Streptococcaceae;g__Streptococcus;s__Streptococcus pneumoniae	d__Bacteria	p__Firmicutes	c__Bacilli	o__Lactobacillales	f__Streptococcaceae	g__Streptococcus	s__Streptococcus pneumoniae	SAG	PATRIC	6	2128017	39.63
1313.18	d__Bacteria;p__Firmicutes;c__Bacilli;o__Lactobacillales;f__Streptococcaceae;g__Streptococcus;s__Streptococcus pneumoniae	d__Bacteria;p__Firmicutes;c__Bacilli;o__Lactobacillales;f__Streptococcaceae;g__Streptococcus;s__Streptococcus pneumoniae	d__Bacteria	p__Firmicutes	c__Bacilli	o__Lactobacillales	f__Streptococcaceae	g__Streptococcus	s__Streptococcus pneumoniae	SAG	PATRIC	4	2036759	39.68
1313.18	d__Bacteria;p__Firmicutes;c__Bacilli;o__Lactobacillales;f__Streptococcaceae;g__Streptococcus;s__Streptococcus pneumoniae	d__Bacteria;p__Firmicutes;c__Bacilli;o__Lactobacillales;f__Streptococcaceae;g__Streptococcus;s__Streptococcus pneumoniae	d__Bacteria	p__Firmicutes	c__Bacilli	o__Lactobacillales	f__Streptococcaceae	g__Streptococcus	s__Streptococcus pneumoniae	SAG	PATRIC	7	2126758	39.54
1313.18	d__Bacteria;p__Firmicutes;c__Bacilli;o__Lactobacillales;f__Streptococcaceae;g__Streptococcus;s__Streptococcus pneumoniae	d__Bacteria;p__Firmicutes;c__Bacilli;o__Lactobacillales;f__Streptococcaceae;g__Streptococcus;s__Streptococcus pneumoniae	d__Bacteria	p__Firmicutes	c__Bacilli	o__Lactobacillales	f__Streptococcaceae	g__Streptococcus	s__Streptococcus pneumoniae	SAG	PATRIC	10	2102985	39.61
1313.18	d__Bacteria;p__Firmicutes;c__Bacilli;o__Lactobacillales;f__Streptococcaceae;g__Streptococcus;s__Streptococcus pneumoniae	d__Bacteria;p__Firmicutes;c__Bacilli;o__Lactobacillales;f__Streptococcaceae;g__Streptococcus;s__Streptococcus pneumoniae	d__Bacteria	p__Firmicutes	c__Bacilli	o__Lactobacillales	f__Streptococcaceae	g__Streptococcus	s__Streptococcus pneumoniae	SAG	PATRIC	6	1990333	39.64
1313.18	d__Bacteria;p__Firmicutes;c__Bacilli;o__Lactobacillales;f__Streptococcaceae;g__Streptococcus;s__Streptococcus pneumoniae	d__Bacteria;p__Firmicutes;c__Bacilli;o__Lactobacillales;f__Streptococcaceae;g__Streptococcus;s__Streptococcus pneumoniae	d__Bacteria	p__Firmicutes	c__Bacilli	o__Lactobacillales	f__Streptococcaceae	g__Streptococcus	s__Streptococcus pneumoniae	SAG	PATRIC	6	2141081	39.39
1313.18	d__Bacteria;p__Firmicutes;c__Bacilli;o__Lactobacillales;f__Streptococcaceae;g__Streptococcus;s__Streptococcus pneumoniae	d__Bacteria;p__Firmicutes;c__Bacilli;o__Lactobacillales;f__Streptococcaceae;g__Streptococcus;s__Streptococcus pneumoniae	d__Bacteria	p__Firmicutes	c__Bacilli	o__Lactobacillales	f__Streptococcaceae	g__Streptococcus	s__Streptococcus pneumoniae	SAG	PATRIC	6	2112576	39.69
1313.18	d__Bacteria;p__Firmicutes;c__Bacilli;o__Lactobacillales;f__Streptococcaceae;g__Streptococcus;s__Streptococcus pneumoniae	d__Bacteria;p__Firmicutes;c__Bacilli;o__Lactobacillales;f__Streptococcaceae;g__Streptococcus;s__Streptococcus pneumoniae	d__Bacteria	p__Firmicutes	c__Bacilli	o__Lactobacillales	f__Streptococcaceae	g__Streptococcus	s__Streptococcus pneumoniae	SAG	PATRIC	3	2153518	39.37
1313.18	d__Bacteria;p__Firmicutes;c__Bacilli;o__Lactobacillales;f__Streptococcaceae;g__Streptococcus;s__Streptococcus pneumoniae	d__Bacteria;p__Firmicutes;c__Bacilli;o__Lactobacillales;f__Streptococcaceae;g__Streptococcus;s__Streptococcus pneumoniae	d__Bacteria	p__Firmicutes	c__Bacilli	o__Lactobacillales	f__Streptococcaceae	g__Streptococcus	s__Streptococcus pneumoniae	SAG	PATRIC	6	2130748	39.45
1313.18	d__Bacteria;p__Firmicutes;c__Bacilli;o__Lactobacillales;f__Streptococcaceae;g__Streptococcus;s__Streptococcus pneumoniae	d__Bacteria;p__Firmicutes;c__Bacilli;o__Lactobacillales;f__Streptococcaceae;g__Streptococcus;s__Streptococcus pneumoniae	d__Bacteria	p__Firmicutes	c__Bacilli	o__Lactobacillales	f__Streptococcaceae	g__Streptococcus	s__Streptococcus pneumoniae	SAG	PATRIC	6	2144701	39.54
1313.18	d__Bacteria;p__Firmicutes;c__Bacilli;o__Lactobacillales;f__Streptococcaceae;g__Streptococcus;s__Streptococcus pneumoniae	d__Bacteria;p__Firmicutes;c__Bacilli;o__Lactobacillales;f__Streptococcaceae;g__Streptococcus;s__Streptococcus pneumoniae	d__Bacteria	p__Firmicutes	c__Bacilli	o__Lactobacillales	f__Streptococcaceae	g__Streptococcus	s__Streptococcus pneumoniae	SAG	PATRIC	6	2144738	39.41
1313.18	d__Bacteria;p__Firmicutes;c__Bacilli;o__Lactobacillales;f__Streptococcaceae;g__Streptococcus;s__Streptococcus pneumoniae	d__Bacteria;p__Firmicutes;c__Bacilli;o__Lactobacillales;f__Streptococcaceae;g__Streptococcus;s__Streptococcus pneumoniae	d__Bacteria	p__Firmicutes	c__Bacilli	o__Lactobacillales	f__Streptococcaceae	g__Streptococcus	s__Streptococcus pneumoniae	SAG	PATRIC	5	2117782	39.59
1313.18	d__Bacteria;p__Firmicutes;c__Bacilli;o__Lactobacillales;f__Streptococcaceae;g__Streptococcus;s__Streptococcus pneumoniae	d__Bacteria;p__Firmicutes;c__Bacilli;o__Lactobacillales;f__Streptococcaceae;g__Streptococcus;s__Streptococcus pneumoniae	d__Bacteria	p__Firmicutes	c__Bacilli	o__Lactobacillales	f__Streptococcaceae	g__Streptococcus	s__Streptococcus pneumoniae	SAG	PATRIC	7	2129926	39.58
1313.18	d__Bacteria;p__Firmicutes;c__Bacilli;o__Lactobacillales;f__Streptococcaceae;g__Streptococcus;s__Streptococcus pneumoniae	d__Bacteria;p__Firmicutes;c__Bacilli;o__Lactobacillales;f__Streptococcaceae;g__Streptococcus;s__Streptococcus pneumoniae	d__Bacteria	p__Firmicutes	c__Bacilli	o__Lactobacillales	f__Streptococcaceae	g__Streptococcus	s__Streptococcus pneumoniae	SAG	PATRIC	5	2070942	39.58
1313.18	d__Bacteria;p__Firmicutes;c__Bacilli;o__Lactobacillales;f__Streptococcaceae;g__Streptococcus;s__Streptococcus pneumoniae	d__Bacteria;p__Firmicutes;c__Bacilli;o__Lactobacillales;f__Streptococcaceae;g__Streptococcus;s__Streptococcus pneumoniae	d__Bacteria	p__Firmicutes	c__Bacilli	o__Lactobacillales	f__Streptococcaceae	g__Streptococcus	s__Streptococcus pneumoniae	SAG	PATRIC	9	2146282	39.51
1313.18	d__Bacteria;p__Firmicutes;c__Bacilli;o__Lactobacillales;f__Streptococcaceae;g__Streptococcus;s__Streptococcus pneumoniae	d__Bacteria;p__Firmicutes;c__Bacilli;o__Lactobacillales;f__Streptococcaceae;g__Streptococcus;s__Streptococcus pneumoniae	d__Bacteria	p__Firmicutes	c__Bacilli	o__Lactobacillales	f__Streptococcaceae	g__Streptococcus	s__Streptococcus pneumoniae	SAG	PATRIC	5	2082254	39.63
1313.18	d__Bacteria;p__Firmicutes;c__Bacilli;o__Lactobacillales;f__Streptococcaceae;g__Streptococcus;s__Streptococcus pneumoniae	d__Bacteria;p__Firmicutes;c__Bacilli;o__Lactobacillales;f__Streptococcaceae;g__Streptococcus;s__Streptococcus pneumoniae	d__Bacteria	p__Firmicutes	c__Bacilli	o__Lactobacillales	f__Streptococcaceae	g__Streptococcus	s__Streptococcus pneumoniae	SAG	PATRIC	6	2184906	39.7
1313.18	d__Bacteria;p__Firmicutes;c__Bacilli;o__Lactobacillales;f__Streptococcaceae;g__Streptococcus;s__Streptococcus pneumoniae	d__Bacteria;p__Firmicutes;c__Bacilli;o__Lactobacillales;f__Streptococcaceae;g__Streptococcus;s__Streptococcus pneumoniae	d__Bacteria	p__Firmicutes	c__Bacilli	o__Lactobacillales	f__Streptococcaceae	g__Streptococcus	s__Streptococcus pneumoniae	SAG	PATRIC	6	2061784	39.56
1313.18	d__Bacteria;p__Firmicutes;c__Bacilli;o__Lactobacillales;f__Streptococcaceae;g__Streptococcus;s__Streptococcus pneumoniae	d__Bacteria;p__Firmicutes;c__Bacilli;o__Lactobacillales;f__Streptococcaceae;g__Streptococcus;s__Streptococcus pneumoniae	d__Bacteria	p__Firmicutes	c__Bacilli	o__Lactobacillales	f__Streptococcaceae	g__Streptococcus	s__Streptococcus pneumoniae	SAG	PATRIC	7	2125814	39.57
1313.18	d__Bacteria;p__Firmicutes;c__Bacilli;o__Lactobacillales;f__Streptococcaceae;g__Streptococcus;s__Streptococcus pneumoniae	d__Bacteria;p__Firmicutes;c__Bacilli;o__Lactobacillales;f__Streptococcaceae;g__Streptococcus;s__Streptococcus pneumoniae	d__Bacteria	p__Firmicutes	c__Bacilli	o__Lactobacillales	f__Streptococcaceae	g__Streptococcus	s__Streptococcus pneumoniae	SAG	PATRIC	4	2192335	39.45
1313.18	d__Bacteria;p__Firmicutes;c__Bacilli;o__Lactobacillales;f__Streptococcaceae;g__Streptococcus;s__Streptococcus pneumoniae	d__Bacteria;p__Firmicutes;c__Bacilli;o__Lactobacillales;f__Streptococcaceae;g__Streptococcus;s__Streptococcus pneumoniae	d__Bacteria	p__Firmicutes	c__Bacilli	o__Lactobacillales	f__Streptococcaceae	g__Streptococcus	s__Streptococcus pneumoniae	SAG	PATRIC	9	2169996	39.42
1313.18	d__Bacteria;p__Firmicutes;c__Bacilli;o__Lactobacillales;f__Streptococcaceae;g__Streptococcus;s__Streptococcus pneumoniae	d__Bacteria;p__Firmicutes;c__Bacilli;o__Lactobacillales;f__Streptococcaceae;g__Streptococcus;s__Streptococcus pneumoniae	d__Bacteria	p__Firmicutes	c__Bacilli	o__Lactobacillales	f__Streptococcaceae	g__Streptococcus	s__Streptococcus pneumoniae	SAG	PATRIC	9	2159338	39.63
1313.18	d__Bacteria;p__Firmicutes;c__Bacilli;o__Lactobacillales;f__Streptococcaceae;g__Streptococcus;s__Streptococcus pneumoniae	d__Bacteria;p__Firmicutes;c__Bacilli;o__Lactobacillales;f__Streptococcaceae;g__Streptococcus;s__Streptococcus pneumoniae	d__Bacteria	p__Firmicutes	c__Bacilli	o__Lactobacillales	f__Streptococcaceae	g__Streptococcus	s__Streptococcus pneumoniae	SAG	PATRIC	7	2124736	39.49
1313.18	d__Bacteria;p__Firmicutes;c__Bacilli;o__Lactobacillales;f__Streptococcaceae;g__Streptococcus;s__Streptococcus pneumoniae	d__Bacteria;p__Firmicutes;c__Bacilli;o__Lactobacillales;f__Streptococcaceae;g__Streptococcus;s__Streptococcus pneumoniae	d__Bacteria	p__Firmicutes	c__Bacilli	o__Lactobacillales	f__Streptococcaceae	g__Streptococcus	s__Streptococcus pneumoniae	SAG	PATRIC	9	2154392	39.48
1313.18	d__Bacteria;p__Firmicutes;c__Bacilli;o__Lactobacillales;f__Streptococcaceae;g__Streptococcus;s__Streptococcus pneumoniae	d__Bacteria;p__Firmicutes;c__Bacilli;o__Lactobacillales;f__Streptococcaceae;g__Streptococcus;s__Streptococcus pneumoniae	d__Bacteria	p__Firmicutes	c__Bacilli	o__Lactobacillales	f__Streptococcaceae	g__Streptococcus	s__Streptococcus pneumoniae	SAG	PATRIC	7	2168461	39.62
1313.18	d__Bacteria;p__Firmicutes;c__Bacilli;o__Lactobacillales;f__Streptococcaceae;g__Streptococcus;s__Streptococcus pneumoniae	d__Bacteria;p__Firmicutes;c__Bacilli;o__Lactobacillales;f__Streptococcaceae;g__Streptococcus;s__Streptococcus pneumoniae	d__Bacteria	p__Firmicutes	c__Bacilli	o__Lactobacillales	f__Streptococcaceae	g__Streptococcus	s__Streptococcus pneumoniae	SAG	PATRIC	5	2149266	39.67
1313.18	d__Bacteria;p__Firmicutes;c__Bacilli;o__Lactobacillales;f__Streptococcaceae;g__Streptococcus;s__Streptococcus pneumoniae	d__Bacteria;p__Firmicutes;c__Bacilli;o__Lactobacillales;f__Streptococcaceae;g__Streptococcus;s__Streptococcus pneumoniae	d__Bacteria	p__Firmicutes	c__Bacilli	o__Lactobacillales	f__Streptococcaceae	g__Streptococcus	s__Streptococcus pneumoniae	SAG	PATRIC	9	2155957	39.48
1313.18	d__Bacteria;p__Firmicutes;c__Bacilli;o__Lactobacillales;f__Streptococcaceae;g__Streptococcus;s__Streptococcus pneumoniae	d__Bacteria;p__Firmicutes;c__Bacilli;o__Lactobacillales;f__Streptococcaceae;g__Streptococcus;s__Streptococcus pneumoniae	d__Bacteria	p__Firmicutes	c__Bacilli	o__Lactobacillales	f__Streptococcaceae	g__Streptococcus	s__Streptococcus pneumoniae	SAG	PATRIC	5	2068707	39.58
1313.18	d__Bacteria;p__Firmicutes;c__Bacilli;o__Lactobacillales;f__Streptococcaceae;g__Streptococcus;s__Streptococcus pneumoniae	d__Bacteria;p__Firmicutes;c__Bacilli;o__Lactobacillales;f__Streptococcaceae;g__Streptococcus;s__Streptococcus pneumoniae	d__Bacteria	p__Firmicutes	c__Bacilli	o__Lactobacillales	f__Streptococcaceae	g__Streptococcus	s__Streptococcus pneumoniae	SAG	PATRIC	5	2153181	39.62
1313.18	d__Bacteria;p__Firmicutes;c__Bacilli;o__Lactobacillales;f__Streptococcaceae;g__Streptococcus;s__Streptococcus pneumoniae	d__Bacteria;p__Firmicutes;c__Bacilli;o__Lactobacillales;f__Streptococcaceae;g__Streptococcus;s__Streptococcus pneumoniae	d__Bacteria	p__Firmicutes	c__Bacilli	o__Lactobacillales	f__Streptococcaceae	g__Streptococcus	s__Streptococcus pneumoniae	SAG	PATRIC	5	2126054	39.64
1313.18	d__Bacteria;p__Firmicutes;c__Bacilli;o__Lactobacillales;f__Streptococcaceae;g__Streptococcus;s__Streptococcus pneumoniae	d__Bacteria;p__Firmicutes;c__Bacilli;o__Lactobacillales;f__Streptococcaceae;g__Streptococcus;s__Streptococcus pneumoniae	d__Bacteria	p__Firmicutes	c__Bacilli	o__Lactobacillales	f__Streptococcaceae	g__Streptococcus	s__Streptococcus pneumoniae	SAG	PATRIC	6	2134885	39.45
1313.18	d__Bacteria;p__Firmicutes;c__Bacilli;o__Lactobacillales;f__Streptococcaceae;g__Streptococcus;s__Streptococcus pneumoniae	d__Bacteria;p__Firmicutes;c__Bacilli;o__Lactobacillales;f__Streptococcaceae;g__Streptococcus;s__Streptococcus pneumoniae	d__Bacteria	p__Firmicutes	c__Bacilli	o__Lactobacillales	f__Streptococcaceae	g__Streptococcus	s__Streptococcus pneumoniae	SAG	PATRIC	7	2183212	39.48
1313.18	d__Bacteria;p__Firmicutes;c__Bacilli;o__Lactobacillales;f__Streptococcaceae;g__Streptococcus;s__Streptococcus pneumoniae	d__Bacteria;p__Firmicutes;c__Bacilli;o__Lactobacillales;f__Streptococcaceae;g__Streptococcus;s__Streptococcus pneumoniae	d__Bacteria	p__Firmicutes	c__Bacilli	o__Lactobacillales	f__Streptococcaceae	g__Streptococcus	s__Streptococcus pneumoniae	SAG	PATRIC	7	2062893	39.58
1313.18	d__Bacteria;p__Firmicutes;c__Bacilli;o__Lactobacillales;f__Streptococcaceae;g__Streptococcus;s__Streptococcus pneumoniae	d__Bacteria;p__Firmicutes;c__Bacilli;o__Lactobacillales;f__Streptococcaceae;g__Streptococcus;s__Streptococcus pneumoniae	d__Bacteria	p__Firmicutes	c__Bacilli	o__Lactobacillales	f__Streptococcaceae	g__Streptococcus	s__Streptococcus pneumoniae	SAG	PATRIC	8	2166656	39.41
1313.18	d__Bacteria;p__Firmicutes;c__Bacilli;o__Lactobacillales;f__Streptococcaceae;g__Streptococcus;s__Streptococcus pneumoniae	d__Bacteria;p__Firmicutes;c__Bacilli;o__Lactobacillales;f__Streptococcaceae;g__Streptococcus;s__Streptococcus pneumoniae	d__Bacteria	p__Firmicutes	c__Bacilli	o__Lactobacillales	f__Streptococcaceae	g__Streptococcus	s__Streptococcus pneumoniae	SAG	PATRIC	7	2145545	39.6
1313.18	d__Bacteria;p__Firmicutes;c__Bacilli;o__Lactobacillales;f__Streptococcaceae;g__Streptococcus;s__Streptococcus pneumoniae	d__Bacteria;p__Firmicutes;c__Bacilli;o__Lactobacillales;f__Streptococcaceae;g__Streptococcus;s__Streptococcus pneumoniae	d__Bacteria	p__Firmicutes	c__Bacilli	o__Lactobacillales	f__Streptococcaceae	g__Streptococcus	s__Streptococcus pneumoniae	SAG	PATRIC	4	2036399	39.67
1313.18	d__Bacteria;p__Firmicutes;c__Bacilli;o__Lactobacillales;f__Streptococcaceae;g__Streptococcus;s__Streptococcus pneumoniae	d__Bacteria;p__Firmicutes;c__Bacilli;o__Lactobacillales;f__Streptococcaceae;g__Streptococcus;s__Streptococcus pneumoniae	d__Bacteria	p__Firmicutes	c__Bacilli	o__Lactobacillales	f__Streptococcaceae	g__Streptococcus	s__Streptococcus pneumoniae	SAG	PATRIC	7	2021321	39.68
1313.18	d__Bacteria;p__Firmicutes;c__Bacilli;o__Lactobacillales;f__Streptococcaceae;g__Streptococcus;s__Streptococcus pneumoniae	d__Bacteria;p__Firmicutes;c__Bacilli;o__Lactobacillales;f__Streptococcaceae;g__Streptococcus;s__Streptococcus pneumoniae	d__Bacteria	p__Firmicutes	c__Bacilli	o__Lactobacillales	f__Streptococcaceae	g__Streptococcus	s__Streptococcus pneumoniae	SAG	PATRIC	3	2086022	39.86
1313.18	d__Bacteria;p__Firmicutes;c__Bacilli;o__Lactobacillales;f__Streptococcaceae;g__Streptococcus;s__Streptococcus pneumoniae	d__Bacteria;p__Firmicutes;c__Bacilli;o__Lactobacillales;f__Streptococcaceae;g__Streptococcus;s__Streptococcus pneumoniae	d__Bacteria	p__Firmicutes	c__Bacilli	o__Lactobacillales	f__Streptococcaceae	g__Streptococcus	s__Streptococcus pneumoniae	SAG	PATRIC	9	2137554	39.55
1313.18	d__Bacteria;p__Firmicutes;c__Bacilli;o__Lactobacillales;f__Streptococcaceae;g__Streptococcus;s__Streptococcus pneumoniae	d__Bacteria;p__Firmicutes;c__Bacilli;o__Lactobacillales;f__Streptococcaceae;g__Streptococcus;s__Streptococcus pneumoniae	d__Bacteria	p__Firmicutes	c__Bacilli	o__Lactobacillales	f__Streptococcaceae	g__Streptococcus	s__Streptococcus pneumoniae	SAG	PATRIC	7	2188426	39.53
1313.18	d__Bacteria;p__Firmicutes;c__Bacilli;o__Lactobacillales;f__Streptococcaceae;g__Streptococcus;s__Streptococcus pneumoniae	d__Bacteria;p__Firmicutes;c__Bacilli;o__Lactobacillales;f__Streptococcaceae;g__Streptococcus;s__Streptococcus pneumoniae	d__Bacteria	p__Firmicutes	c__Bacilli	o__Lactobacillales	f__Streptococcaceae	g__Streptococcus	s__Streptococcus pneumoniae	SAG	PATRIC	4	2038357	39.65
1313.18	d__Bacteria;p__Firmicutes;c__Bacilli;o__Lactobacillales;f__Streptococcaceae;g__Streptococcus;s__Streptococcus pneumoniae	d__Bacteria;p__Firmicutes;c__Bacilli;o__Lactobacillales;f__Streptococcaceae;g__Streptococcus;s__Streptococcus pneumoniae	d__Bacteria	p__Firmicutes	c__Bacilli	o__Lactobacillales	f__Streptococcaceae	g__Streptococcus	s__Streptococcus pneumoniae	SAG	PATRIC	7	2187012	39.57
1313.18	d__Bacteria;p__Firmicutes;c__Bacilli;o__Lactobacillales;f__Streptococcaceae;g__Streptococcus;s__Streptococcus pneumoniae	d__Bacteria;p__Firmicutes;c__Bacilli;o__Lactobacillales;f__Streptococcaceae;g__Streptococcus;s__Streptococcus pneumoniae	d__Bacteria	p__Firmicutes	c__Bacilli	o__Lactobacillales	f__Streptococcaceae	g__Streptococcus	s__Streptococcus pneumoniae	SAG	PATRIC	6	2003945	39.69
1313.18	d__Bacteria;p__Firmicutes;c__Bacilli;o__Lactobacillales;f__Streptococcaceae;g__Streptococcus;s__Streptococcus pneumoniae	d__Bacteria;p__Firmicutes;c__Bacilli;o__Lactobacillales;f__Streptococcaceae;g__Streptococcus;s__Streptococcus pneumoniae	d__Bacteria	p__Firmicutes	c__Bacilli	o__Lactobacillales	f__Streptococcaceae	g__Streptococcus	s__Streptococcus pneumoniae	SAG	PATRIC	5	2110844	39.42
1313.18	d__Bacteria;p__Firmicutes;c__Bacilli;o__Lactobacillales;f__Streptococcaceae;g__Streptococcus;s__Streptococcus pneumoniae	d__Bacteria;p__Firmicutes;c__Bacilli;o__Lactobacillales;f__Streptococcaceae;g__Streptococcus;s__Streptococcus pneumoniae	d__Bacteria	p__Firmicutes	c__Bacilli	o__Lactobacillales	f__Streptococcaceae	g__Streptococcus	s__Streptococcus pneumoniae	SAG	PATRIC	6	2096716	39.33
1313.18	d__Bacteria;p__Firmicutes;c__Bacilli;o__Lactobacillales;f__Streptococcaceae;g__Streptococcus;s__Streptococcus pneumoniae	d__Bacteria;p__Firmicutes;c__Bacilli;o__Lactobacillales;f__Streptococcaceae;g__Streptococcus;s__Streptococcus pneumoniae	d__Bacteria	p__Firmicutes	c__Bacilli	o__Lactobacillales	f__Streptococcaceae	g__Streptococcus	s__Streptococcus pneumoniae	SAG	PATRIC	7	2103896	39.53
1313.18	d__Bacteria;p__Firmicutes;c__Bacilli;o__Lactobacillales;f__Streptococcaceae;g__Streptococcus;s__Streptococcus pneumoniae	d__Bacteria;p__Firmicutes;c__Bacilli;o__Lactobacillales;f__Streptococcaceae;g__Streptococcus;s__Streptococcus pneumoniae	d__Bacteria	p__Firmicutes	c__Bacilli	o__Lactobacillales	f__Streptococcaceae	g__Streptococcus	s__Streptococcus pneumoniae	SAG	PATRIC	9	2174313	39.52
1313.18	d__Bacteria;p__Firmicutes;c__Bacilli;o__Lactobacillales;f__Streptococcaceae;g__Streptococcus;s__Streptococcus pneumoniae	d__Bacteria;p__Firmicutes;c__Bacilli;o__Lactobacillales;f__Streptococcaceae;g__Streptococcus;s__Streptococcus pneumoniae	d__Bacteria	p__Firmicutes	c__Bacilli	o__Lactobacillales	f__Streptococcaceae	g__Streptococcus	s__Streptococcus pneumoniae	SAG	PATRIC	4	2130008	39.48
1313.18	d__Bacteria;p__Firmicutes;c__Bacilli;o__Lactobacillales;f__Streptococcaceae;g__Streptococcus;s__Streptococcus pneumoniae	d__Bacteria;p__Firmicutes;c__Bacilli;o__Lactobacillales;f__Streptococcaceae;g__Streptococcus;s__Streptococcus pneumoniae	d__Bacteria	p__Firmicutes	c__Bacilli	o__Lactobacillales	f__Streptococcaceae	g__Streptococcus	s__Streptococcus pneumoniae	SAG	PATRIC	6	2142350	39.45
1313.18	d__Bacteria;p__Firmicutes;c__Bacilli;o__Lactobacillales;f__Streptococcaceae;g__Streptococcus;s__Streptococcus pneumoniae	d__Bacteria;p__Firmicutes;c__Bacilli;o__Lactobacillales;f__Streptococcaceae;g__Streptococcus;s__Streptococcus pneumoniae	d__Bacteria	p__Firmicutes	c__Bacilli	o__Lactobacillales	f__Streptococcaceae	g__Streptococcus	s__Streptococcus pneumoniae	SAG	PATRIC	5	2231438	39.07
1313.18	d__Bacteria;p__Firmicutes;c__Bacilli;o__Lactobacillales;f__Streptococcaceae;g__Streptococcus;s__Streptococcus pneumoniae	d__Bacteria;p__Firmicutes;c__Bacilli;o__Lactobacillales;f__Streptococcaceae;g__Streptococcus;s__Streptococcus pneumoniae	d__Bacteria	p__Firmicutes	c__Bacilli	o__Lactobacillales	f__Streptococcaceae	g__Streptococcus	s__Streptococcus pneumoniae	SAG	PATRIC	7	2179607	39.57
1313.18	d__Bacteria;p__Firmicutes;c__Bacilli;o__Lactobacillales;f__Streptococcaceae;g__Streptococcus;s__Streptococcus pneumoniae	d__Bacteria;p__Firmicutes;c__Bacilli;o__Lactobacillales;f__Streptococcaceae;g__Streptococcus;s__Streptococcus pneumoniae	d__Bacteria	p__Firmicutes	c__Bacilli	o__Lactobacillales	f__Streptococcaceae	g__Streptococcus	s__Streptococcus pneumoniae	SAG	PATRIC	6	2045576	39.69
1313.18	d__Bacteria;p__Firmicutes;c__Bacilli;o__Lactobacillales;f__Streptococcaceae;g__Streptococcus;s__Streptococcus pneumoniae	d__Bacteria;p__Firmicutes;c__Bacilli;o__Lactobacillales;f__Streptococcaceae;g__Streptococcus;s__Streptococcus pneumoniae	d__Bacteria	p__Firmicutes	c__Bacilli	o__Lactobacillales	f__Streptococcaceae	g__Streptococcus	s__Streptococcus pneumoniae	SAG	PATRIC	7	2173313	39.52
1313.18	d__Bacteria;p__Firmicutes;c__Bacilli;o__Lactobacillales;f__Streptococcaceae;g__Streptococcus;s__Streptococcus pneumoniae	d__Bacteria;p__Firmicutes;c__Bacilli;o__Lactobacillales;f__Streptococcaceae;g__Streptococcus;s__Streptococcus pneumoniae	d__Bacteria	p__Firmicutes	c__Bacilli	o__Lactobacillales	f__Streptococcaceae	g__Streptococcus	s__Streptococcus pneumoniae	SAG	PATRIC	4	2073466	39.71
1313.18	d__Bacteria;p__Firmicutes;c__Bacilli;o__Lactobacillales;f__Streptococcaceae;g__Streptococcus;s__Streptococcus pneumoniae	d__Bacteria;p__Firmicutes;c__Bacilli;o__Lactobacillales;f__Streptococcaceae;g__Streptococcus;s__Streptococcus pneumoniae	d__Bacteria	p__Firmicutes	c__Bacilli	o__Lactobacillales	f__Streptococcaceae	g__Streptococcus	s__Streptococcus pneumoniae	SAG	PATRIC	7	2169129	39.56
1313.18	d__Bacteria;p__Firmicutes;c__Bacilli;o__Lactobacillales;f__Streptococcaceae;g__Streptococcus;s__Streptococcus pneumoniae	d__Bacteria;p__Firmicutes;c__Bacilli;o__Lactobacillales;f__Streptococcaceae;g__Streptococcus;s__Streptococcus pneumoniae	d__Bacteria	p__Firmicutes	c__Bacilli	o__Lactobacillales	f__Streptococcaceae	g__Streptococcus	s__Streptococcus pneumoniae	SAG	PATRIC	4	2037823	39.68
1313.18	d__Bacteria;p__Firmicutes;c__Bacilli;o__Lactobacillales;f__Streptococcaceae;g__Streptococcus;s__Streptococcus pneumoniae	d__Bacteria;p__Firmicutes;c__Bacilli;o__Lactobacillales;f__Streptococcaceae;g__Streptococcus;s__Streptococcus pneumoniae	d__Bacteria	p__Firmicutes	c__Bacilli	o__Lactobacillales	f__Streptococcaceae	g__Streptococcus	s__Streptococcus pneumoniae	SAG	PATRIC	8	2058530	39.62
1313.18	d__Bacteria;p__Firmicutes;c__Bacilli;o__Lactobacillales;f__Streptococcaceae;g__Streptococcus;s__Streptococcus pneumoniae	d__Bacteria;p__Firmicutes;c__Bacilli;o__Lactobacillales;f__Streptococcaceae;g__Streptococcus;s__Streptococcus pneumoniae	d__Bacteria	p__Firmicutes	c__Bacilli	o__Lactobacillales	f__Streptococcaceae	g__Streptococcus	s__Streptococcus pneumoniae	SAG	PATRIC	5	2104736	39.64
1313.18	d__Bacteria;p__Firmicutes;c__Bacilli;o__Lactobacillales;f__Streptococcaceae;g__Streptococcus;s__Streptococcus pneumoniae	d__Bacteria;p__Firmicutes;c__Bacilli;o__Lactobacillales;f__Streptococcaceae;g__Streptococcus;s__Streptococcus pneumoniae	d__Bacteria	p__Firmicutes	c__Bacilli	o__Lactobacillales	f__Streptococcaceae	g__Streptococcus	s__Streptococcus pneumoniae	SAG	PATRIC	4	2086946	39.58
1313.18	d__Bacteria;p__Firmicutes;c__Bacilli;o__Lactobacillales;f__Streptococcaceae;g__Streptococcus;s__Streptococcus pneumoniae	d__Bacteria;p__Firmicutes;c__Bacilli;o__Lactobacillales;f__Streptococcaceae;g__Streptococcus;s__Streptococcus pneumoniae	d__Bacteria	p__Firmicutes	c__Bacilli	o__Lactobacillales	f__Streptococcaceae	g__Streptococcus	s__Streptococcus pneumoniae	SAG	PATRIC	8	2243658	39.56
1313.18	d__Bacteria;p__Firmicutes;c__Bacilli;o__Lactobacillales;f__Streptococcaceae;g__Streptococcus;s__Streptococcus pneumoniae	d__Bacteria;p__Firmicutes;c__Bacilli;o__Lactobacillales;f__Streptococcaceae;g__Streptococcus;s__Streptococcus pneumoniae	d__Bacteria	p__Firmicutes	c__Bacilli	o__Lactobacillales	f__Streptococcaceae	g__Streptococcus	s__Streptococcus pneumoniae	SAG	PATRIC	8	2121470	39.42
1313.18	d__Bacteria;p__Firmicutes;c__Bacilli;o__Lactobacillales;f__Streptococcaceae;g__Streptococcus;s__Streptococcus pneumoniae	d__Bacteria;p__Firmicutes;c__Bacilli;o__Lactobacillales;f__Streptococcaceae;g__Streptococcus;s__Streptococcus pneumoniae	d__Bacteria	p__Firmicutes	c__Bacilli	o__Lactobacillales	f__Streptococcaceae	g__Streptococcus	s__Streptococcus pneumoniae	SAG	PATRIC	6	2100946	39.65
1313.18	d__Bacteria;p__Firmicutes;c__Bacilli;o__Lactobacillales;f__Streptococcaceae;g__Streptococcus;s__Streptococcus pneumoniae	d__Bacteria;p__Firmicutes;c__Bacilli;o__Lactobacillales;f__Streptococcaceae;g__Streptococcus;s__Streptococcus pneumoniae	d__Bacteria	p__Firmicutes	c__Bacilli	o__Lactobacillales	f__Streptococcaceae	g__Streptococcus	s__Streptococcus pneumoniae	SAG	PATRIC	7	2118042	39.56
1313.18	d__Bacteria;p__Firmicutes;c__Bacilli;o__Lactobacillales;f__Streptococcaceae;g__Streptococcus;s__Streptococcus pneumoniae	d__Bacteria;p__Firmicutes;c__Bacilli;o__Lactobacillales;f__Streptococcaceae;g__Streptococcus;s__Streptococcus pneumoniae	d__Bacteria	p__Firmicutes	c__Bacilli	o__Lactobacillales	f__Streptococcaceae	g__Streptococcus	s__Streptococcus pneumoniae	SAG	PATRIC	6	2083437	39.58
1313.18	d__Bacteria;p__Firmicutes;c__Bacilli;o__Lactobacillales;f__Streptococcaceae;g__Streptococcus;s__Streptococcus pneumoniae	d__Bacteria;p__Firmicutes;c__Bacilli;o__Lactobacillales;f__Streptococcaceae;g__Streptococcus;s__Streptococcus pneumoniae	d__Bacteria	p__Firmicutes	c__Bacilli	o__Lactobacillales	f__Streptococcaceae	g__Streptococcus	s__Streptococcus pneumoniae	SAG	PATRIC	4	1995329	39.81
1313.18	d__Bacteria;p__Firmicutes;c__Bacilli;o__Lactobacillales;f__Streptococcaceae;g__Streptococcus;s__Streptococcus pneumoniae	d__Bacteria;p__Firmicutes;c__Bacilli;o__Lactobacillales;f__Streptococcaceae;g__Streptococcus;s__Streptococcus pneumoniae	d__Bacteria	p__Firmicutes	c__Bacilli	o__Lactobacillales	f__Streptococcaceae	g__Streptococcus	s__Streptococcus pneumoniae	SAG	PATRIC	6	2067160	39.42
1313.18	d__Bacteria;p__Firmicutes;c__Bacilli;o__Lactobacillales;f__Streptococcaceae;g__Streptococcus;s__Streptococcus pneumoniae	d__Bacteria;p__Firmicutes;c__Bacilli;o__Lactobacillales;f__Streptococcaceae;g__Streptococcus;s__Streptococcus pneumoniae	d__Bacteria	p__Firmicutes	c__Bacilli	o__Lactobacillales	f__Streptococcaceae	g__Streptococcus	s__Streptococcus pneumoniae	SAG	PATRIC	5	2163580	39.58
1313.18	d__Bacteria;p__Firmicutes;c__Bacilli;o__Lactobacillales;f__Streptococcaceae;g__Streptococcus;s__Streptococcus pneumoniae	d__Bacteria;p__Firmicutes;c__Bacilli;o__Lactobacillales;f__Streptococcaceae;g__Streptococcus;s__Streptococcus pneumoniae	d__Bacteria	p__Firmicutes	c__Bacilli	o__Lactobacillales	f__Streptococcaceae	g__Streptococcus	s__Streptococcus pneumoniae	SAG	PATRIC	5	2168995	39.63
1313.18	d__Bacteria;p__Firmicutes;c__Bacilli;o__Lactobacillales;f__Streptococcaceae;g__Streptococcus;s__Streptococcus pneumoniae	d__Bacteria;p__Firmicutes;c__Bacilli;o__Lactobacillales;f__Streptococcaceae;g__Streptococcus;s__Streptococcus pneumoniae	d__Bacteria	p__Firmicutes	c__Bacilli	o__Lactobacillales	f__Streptococcaceae	g__Streptococcus	s__Streptococcus pneumoniae	SAG	PATRIC	6	2185788	39.55
1313.18	d__Bacteria;p__Firmicutes;c__Bacilli;o__Lactobacillales;f__Streptococcaceae;g__Streptococcus;s__Streptococcus pneumoniae	d__Bacteria;p__Firmicutes;c__Bacilli;o__Lactobacillales;f__Streptococcaceae;g__Streptococcus;s__Streptococcus pneumoniae	d__Bacteria	p__Firmicutes	c__Bacilli	o__Lactobacillales	f__Streptococcaceae	g__Streptococcus	s__Streptococcus pneumoniae	SAG	PATRIC	7	2158463	39.56
1313.18	d__Bacteria;p__Firmicutes;c__Bacilli;o__Lactobacillales;f__Streptococcaceae;g__Streptococcus;s__Streptococcus pneumoniae	d__Bacteria;p__Firmicutes;c__Bacilli;o__Lactobacillales;f__Streptococcaceae;g__Streptococcus;s__Streptococcus pneumoniae	d__Bacteria	p__Firmicutes	c__Bacilli	o__Lactobacillales	f__Streptococcaceae	g__Streptococcus	s__Streptococcus pneumoniae	SAG	PATRIC	5	2166279	39.63
1313.18	d__Bacteria;p__Firmicutes;c__Bacilli;o__Lactobacillales;f__Streptococcaceae;g__Streptococcus;s__Streptococcus pneumoniae	d__Bacteria;p__Firmicutes;c__Bacilli;o__Lactobacillales;f__Streptococcaceae;g__Streptococcus;s__Streptococcus pneumoniae	d__Bacteria	p__Firmicutes	c__Bacilli	o__Lactobacillales	f__Streptococcaceae	g__Streptococcus	s__Streptococcus pneumoniae	SAG	PATRIC	4	2124856	39.67
1313.18	d__Bacteria;p__Firmicutes;c__Bacilli;o__Lactobacillales;f__Streptococcaceae;g__Streptococcus;s__Streptococcus pneumoniae	d__Bacteria;p__Firmicutes;c__Bacilli;o__Lactobacillales;f__Streptococcaceae;g__Streptococcus;s__Streptococcus pneumoniae	d__Bacteria	p__Firmicutes	c__Bacilli	o__Lactobacillales	f__Streptococcaceae	g__Streptococcus	s__Streptococcus pneumoniae	SAG	PATRIC	7	2170158	39.49
1313.18	d__Bacteria;p__Firmicutes;c__Bacilli;o__Lactobacillales;f__Streptococcaceae;g__Streptococcus;s__Streptococcus pneumoniae	d__Bacteria;p__Firmicutes;c__Bacilli;o__Lactobacillales;f__Streptococcaceae;g__Streptococcus;s__Streptococcus pneumoniae	d__Bacteria	p__Firmicutes	c__Bacilli	o__Lactobacillales	f__Streptococcaceae	g__Streptococcus	s__Streptococcus pneumoniae	SAG	PATRIC	6	1992399	39.63
1313.18	d__Bacteria;p__Firmicutes;c__Bacilli;o__Lactobacillales;f__Streptococcaceae;g__Streptococcus;s__Streptococcus pneumoniae	d__Bacteria;p__Firmicutes;c__Bacilli;o__Lactobacillales;f__Streptococcaceae;g__Streptococcus;s__Streptococcus pneumoniae	d__Bacteria	p__Firmicutes	c__Bacilli	o__Lactobacillales	f__Streptococcaceae	g__Streptococcus	s__Streptococcus pneumoniae	SAG	PATRIC	8	2106268	39.52
1313.18	d__Bacteria;p__Firmicutes;c__Bacilli;o__Lactobacillales;f__Streptococcaceae;g__Streptococcus;s__Streptococcus pneumoniae	d__Bacteria;p__Firmicutes;c__Bacilli;o__Lactobacillales;f__Streptococcaceae;g__Streptococcus;s__Streptococcus pneumoniae	d__Bacteria	p__Firmicutes	c__Bacilli	o__Lactobacillales	f__Streptococcaceae	g__Streptococcus	s__Streptococcus pneumoniae	SAG	PATRIC	5	2206466	39.48
1313.18	d__Bacteria;p__Firmicutes;c__Bacilli;o__Lactobacillales;f__Streptococcaceae;g__Streptococcus;s__Streptococcus pneumoniae	d__Bacteria;p__Firmicutes;c__Bacilli;o__Lactobacillales;f__Streptococcaceae;g__Streptococcus;s__Streptococcus pneumoniae	d__Bacteria	p__Firmicutes	c__Bacilli	o__Lactobacillales	f__Streptococcaceae	g__Streptococcus	s__Streptococcus pneumoniae	SAG	PATRIC	8	2181578	39.31
1313.18	d__Bacteria;p__Firmicutes;c__Bacilli;o__Lactobacillales;f__Streptococcaceae;g__Streptococcus;s__Streptococcus pneumoniae	d__Bacteria;p__Firmicutes;c__Bacilli;o__Lactobacillales;f__Streptococcaceae;g__Streptococcus;s__Streptococcus pneumoniae	d__Bacteria	p__Firmicutes	c__Bacilli	o__Lactobacillales	f__Streptococcaceae	g__Streptococcus	s__Streptococcus pneumoniae	SAG	PATRIC	8	2105968	39.52
1313.18	d__Bacteria;p__Firmicutes;c__Bacilli;o__Lactobacillales;f__Streptococcaceae;g__Streptococcus;s__Streptococcus pneumoniae	d__Bacteria;p__Firmicutes;c__Bacilli;o__Lactobacillales;f__Streptococcaceae;g__Streptococcus;s__Streptococcus pneumoniae	d__Bacteria	p__Firmicutes	c__Bacilli	o__Lactobacillales	f__Streptococcaceae	g__Streptococcus	s__Streptococcus pneumoniae	SAG	PATRIC	8	2219347	39.4
1313.18	d__Bacteria;p__Firmicutes;c__Bacilli;o__Lactobacillales;f__Streptococcaceae;g__Streptococcus;s__Streptococcus pneumoniae	d__Bacteria;p__Firmicutes;c__Bacilli;o__Lactobacillales;f__Streptococcaceae;g__Streptococcus;s__Streptococcus pneumoniae	d__Bacteria	p__Firmicutes	c__Bacilli	o__Lactobacillales	f__Streptococcaceae	g__Streptococcus	s__Streptococcus pneumoniae	SAG	PATRIC	10	2112879	39.53
1313.18	d__Bacteria;p__Firmicutes;c__Bacilli;o__Lactobacillales;f__Streptococcaceae;g__Streptococcus;s__Streptococcus pneumoniae	d__Bacteria;p__Firmicutes;c__Bacilli;o__Lactobacillales;f__Streptococcaceae;g__Streptococcus;s__Streptococcus pneumoniae	d__Bacteria	p__Firmicutes	c__Bacilli	o__Lactobacillales	f__Streptococcaceae	g__Streptococcus	s__Streptococcus pneumoniae	SAG	PATRIC	6	2035111	39.52
1313.18	d__Bacteria;p__Firmicutes;c__Bacilli;o__Lactobacillales;f__Streptococcaceae;g__Streptococcus;s__Streptococcus pneumoniae	d__Bacteria;p__Firmicutes;c__Bacilli;o__Lactobacillales;f__Streptococcaceae;g__Streptococcus;s__Streptococcus pneumoniae	d__Bacteria	p__Firmicutes	c__Bacilli	o__Lactobacillales	f__Streptococcaceae	g__Streptococcus	s__Streptococcus pneumoniae	SAG	PATRIC	5	2110629	39.54
1313.18	d__Bacteria;p__Firmicutes;c__Bacilli;o__Lactobacillales;f__Streptococcaceae;g__Streptococcus;s__Streptococcus pneumoniae	d__Bacteria;p__Firmicutes;c__Bacilli;o__Lactobacillales;f__Streptococcaceae;g__Streptococcus;s__Streptococcus pneumoniae	d__Bacteria	p__Firmicutes	c__Bacilli	o__Lactobacillales	f__Streptococcaceae	g__Streptococcus	s__Streptococcus pneumoniae	SAG	PATRIC	6	2154543	39.61
1313.18	d__Bacteria;p__Firmicutes;c__Bacilli;o__Lactobacillales;f__Streptococcaceae;g__Streptococcus;s__Streptococcus pneumoniae	d__Bacteria;p__Firmicutes;c__Bacilli;o__Lactobacillales;f__Streptococcaceae;g__Streptococcus;s__Streptococcus pneumoniae	d__Bacteria	p__Firmicutes	c__Bacilli	o__Lactobacillales	f__Streptococcaceae	g__Streptococcus	s__Streptococcus pneumoniae	SAG	PATRIC	6	2096095	39.69
1313.18	d__Bacteria;p__Firmicutes;c__Bacilli;o__Lactobacillales;f__Streptococcaceae;g__Streptococcus;s__Streptococcus pneumoniae	d__Bacteria;p__Firmicutes;c__Bacilli;o__Lactobacillales;f__Streptococcaceae;g__Streptococcus;s__Streptococcus pneumoniae	d__Bacteria	p__Firmicutes	c__Bacilli	o__Lactobacillales	f__Streptococcaceae	g__Streptococcus	s__Streptococcus pneumoniae	SAG	PATRIC	6	2028055	39.58
1313.18	d__Bacteria;p__Firmicutes;c__Bacilli;o__Lactobacillales;f__Streptococcaceae;g__Streptococcus;s__Streptococcus pneumoniae	d__Bacteria;p__Firmicutes;c__Bacilli;o__Lactobacillales;f__Streptococcaceae;g__Streptococcus;s__Streptococcus pneumoniae	d__Bacteria	p__Firmicutes	c__Bacilli	o__Lactobacillales	f__Streptococcaceae	g__Streptococcus	s__Streptococcus pneumoniae	SAG	PATRIC	8	2052087	39.48
1313.18	d__Bacteria;p__Firmicutes;c__Bacilli;o__Lactobacillales;f__Streptococcaceae;g__Streptococcus;s__Streptococcus pneumoniae	d__Bacteria;p__Firmicutes;c__Bacilli;o__Lactobacillales;f__Streptococcaceae;g__Streptococcus;s__Streptococcus pneumoniae	d__Bacteria	p__Firmicutes	c__Bacilli	o__Lactobacillales	f__Streptococcaceae	g__Streptococcus	s__Streptococcus pneumoniae	SAG	PATRIC	10	2148863	39.58
1313.18	d__Bacteria;p__Firmicutes;c__Bacilli;o__Lactobacillales;f__Streptococcaceae;g__Streptococcus;s__Streptococcus pneumoniae	d__Bacteria;p__Firmicutes;c__Bacilli;o__Lactobacillales;f__Streptococcaceae;g__Streptococcus;s__Streptococcus pneumoniae	d__Bacteria	p__Firmicutes	c__Bacilli	o__Lactobacillales	f__Streptococcaceae	g__Streptococcus	s__Streptococcus pneumoniae	SAG	PATRIC	7	2091088	39.58
1313.18	d__Bacteria;p__Firmicutes;c__Bacilli;o__Lactobacillales;f__Streptococcaceae;g__Streptococcus;s__Streptococcus pneumoniae	d__Bacteria;p__Firmicutes;c__Bacilli;o__Lactobacillales;f__Streptococcaceae;g__Streptococcus;s__Streptococcus pneumoniae	d__Bacteria	p__Firmicutes	c__Bacilli	o__Lactobacillales	f__Streptococcaceae	g__Streptococcus	s__Streptococcus pneumoniae	SAG	PATRIC	5	2165727	39.59
1313.18	d__Bacteria;p__Firmicutes;c__Bacilli;o__Lactobacillales;f__Streptococcaceae;g__Streptococcus;s__Streptococcus pneumoniae	d__Bacteria;p__Firmicutes;c__Bacilli;o__Lactobacillales;f__Streptococcaceae;g__Streptococcus;s__Streptococcus pneumoniae	d__Bacteria	p__Firmicutes	c__Bacilli	o__Lactobacillales	f__Streptococcaceae	g__Streptococcus	s__Streptococcus pneumoniae	SAG	PATRIC	8	2189166	39.49
1313.18	d__Bacteria;p__Firmicutes;c__Bacilli;o__Lactobacillales;f__Streptococcaceae;g__Streptococcus;s__Streptococcus pneumoniae	d__Bacteria;p__Firmicutes;c__Bacilli;o__Lactobacillales;f__Streptococcaceae;g__Streptococcus;s__Streptococcus pneumoniae	d__Bacteria	p__Firmicutes	c__Bacilli	o__Lactobacillales	f__Streptococcaceae	g__Streptococcus	s__Streptococcus pneumoniae	SAG	PATRIC	7	2112146	39.59
1313.18	d__Bacteria;p__Firmicutes;c__Bacilli;o__Lactobacillales;f__Streptococcaceae;g__Streptococcus;s__Streptococcus pneumoniae	d__Bacteria;p__Firmicutes;c__Bacilli;o__Lactobacillales;f__Streptococcaceae;g__Streptococcus;s__Streptococcus pneumoniae	d__Bacteria	p__Firmicutes	c__Bacilli	o__Lactobacillales	f__Streptococcaceae	g__Streptococcus	s__Streptococcus pneumoniae	SAG	PATRIC	5	2006561	39.64
1313.18	d__Bacteria;p__Firmicutes;c__Bacilli;o__Lactobacillales;f__Streptococcaceae;g__Streptococcus;s__Streptococcus pneumoniae	d__Bacteria;p__Firmicutes;c__Bacilli;o__Lactobacillales;f__Streptococcaceae;g__Streptococcus;s__Streptococcus pneumoniae	d__Bacteria	p__Firmicutes	c__Bacilli	o__Lactobacillales	f__Streptococcaceae	g__Streptococcus	s__Streptococcus pneumoniae	SAG	PATRIC	6	2091945	39.49
1313.18	d__Bacteria;p__Firmicutes;c__Bacilli;o__Lactobacillales;f__Streptococcaceae;g__Streptococcus;s__Streptococcus pneumoniae	d__Bacteria;p__Firmicutes;c__Bacilli;o__Lactobacillales;f__Streptococcaceae;g__Streptococcus;s__Streptococcus pneumoniae	d__Bacteria	p__Firmicutes	c__Bacilli	o__Lactobacillales	f__Streptococcaceae	g__Streptococcus	s__Streptococcus pneumoniae	SAG	PATRIC	7	2150252	39.33
1313.18	d__Bacteria;p__Firmicutes;c__Bacilli;o__Lactobacillales;f__Streptococcaceae;g__Streptococcus;s__Streptococcus pneumoniae	d__Bacteria;p__Firmicutes;c__Bacilli;o__Lactobacillales;f__Streptococcaceae;g__Streptococcus;s__Streptococcus pneumoniae	d__Bacteria	p__Firmicutes	c__Bacilli	o__Lactobacillales	f__Streptococcaceae	g__Streptococcus	s__Streptococcus pneumoniae	SAG	PATRIC	4	2102417	39.45
1313.18	d__Bacteria;p__Firmicutes;c__Bacilli;o__Lactobacillales;f__Streptococcaceae;g__Streptococcus;s__Streptococcus pneumoniae	d__Bacteria;p__Firmicutes;c__Bacilli;o__Lactobacillales;f__Streptococcaceae;g__Streptococcus;s__Streptococcus pneumoniae	d__Bacteria	p__Firmicutes	c__Bacilli	o__Lactobacillales	f__Streptococcaceae	g__Streptococcus	s__Streptococcus pneumoniae	SAG	PATRIC	8	2142333	39.49
1313.19	d__Bacteria;p__Firmicutes;c__Bacilli;o__Lactobacillales;f__Streptococcaceae;g__Streptococcus;s__Streptococcus pneumoniae	d__Bacteria;p__Firmicutes;c__Bacilli;o__Lactobacillales;f__Streptococcaceae;g__Streptococcus;s__Streptococcus pneumoniae	d__Bacteria	p__Firmicutes	c__Bacilli	o__Lactobacillales	f__Streptococcaceae	g__Streptococcus	s__Streptococcus pneumoniae	SAG	PATRIC	5	2163677	39.56
1313.19	d__Bacteria;p__Firmicutes;c__Bacilli;o__Lactobacillales;f__Streptococcaceae;g__Streptococcus;s__Streptococcus pneumoniae	d__Bacteria;p__Firmicutes;c__Bacilli;o__Lactobacillales;f__Streptococcaceae;g__Streptococcus;s__Streptococcus pneumoniae	d__Bacteria	p__Firmicutes	c__Bacilli	o__Lactobacillales	f__Streptococcaceae	g__Streptococcus	s__Streptococcus pneumoniae	SAG	PATRIC	4	2175929	39.68
1313.19	d__Bacteria;p__Firmicutes;c__Bacilli;o__Lactobacillales;f__Streptococcaceae;g__Streptococcus;s__Streptococcus pneumoniae	d__Bacteria;p__Firmicutes;c__Bacilli;o__Lactobacillales;f__Streptococcaceae;g__Streptococcus;s__Streptococcus pneumoniae	d__Bacteria	p__Firmicutes	c__Bacilli	o__Lactobacillales	f__Streptococcaceae	g__Streptococcus	s__Streptococcus pneumoniae	SAG	PATRIC	6	2027292	39.57
1313.19	d__Bacteria;p__Firmicutes;c__Bacilli;o__Lactobacillales;f__Streptococcaceae;g__Streptococcus;s__Streptococcus pneumoniae	d__Bacteria;p__Firmicutes;c__Bacilli;o__Lactobacillales;f__Streptococcaceae;g__Streptococcus;s__Streptococcus pneumoniae	d__Bacteria	p__Firmicutes	c__Bacilli	o__Lactobacillales	f__Streptococcaceae	g__Streptococcus	s__Streptococcus pneumoniae	SAG	PATRIC	6	2110802	39.56
1313.19	d__Bacteria;p__Firmicutes;c__Bacilli;o__Lactobacillales;f__Streptococcaceae;g__Streptococcus;s__Streptococcus pneumoniae	d__Bacteria;p__Firmicutes;c__Bacilli;o__Lactobacillales;f__Streptococcaceae;g__Streptococcus;s__Streptococcus pneumoniae	d__Bacteria	p__Firmicutes	c__Bacilli	o__Lactobacillales	f__Streptococcaceae	g__Streptococcus	s__Streptococcus pneumoniae	SAG	PATRIC	9	2092358	39.51
1313.19	d__Bacteria;p__Firmicutes;c__Bacilli;o__Lactobacillales;f__Streptococcaceae;g__Streptococcus;s__Streptococcus pneumoniae	d__Bacteria;p__Firmicutes;c__Bacilli;o__Lactobacillales;f__Streptococcaceae;g__Streptococcus;s__Streptococcus pneumoniae	d__Bacteria	p__Firmicutes	c__Bacilli	o__Lactobacillales	f__Streptococcaceae	g__Streptococcus	s__Streptococcus pneumoniae	SAG	PATRIC	6	2144056	39.63
1313.19	d__Bacteria;p__Firmicutes;c__Bacilli;o__Lactobacillales;f__Streptococcaceae;g__Streptococcus;s__Streptococcus pneumoniae	d__Bacteria;p__Firmicutes;c__Bacilli;o__Lactobacillales;f__Streptococcaceae;g__Streptococcus;s__Streptococcus pneumoniae	d__Bacteria	p__Firmicutes	c__Bacilli	o__Lactobacillales	f__Streptococcaceae	g__Streptococcus	s__Streptococcus pneumoniae	SAG	PATRIC	8	2104718	39.46
1313.19	d__Bacteria;p__Firmicutes;c__Bacilli;o__Lactobacillales;f__Streptococcaceae;g__Streptococcus;s__Streptococcus pneumoniae	d__Bacteria;p__Firmicutes;c__Bacilli;o__Lactobacillales;f__Streptococcaceae;g__Streptococcus;s__Streptococcus pneumoniae	d__Bacteria	p__Firmicutes	c__Bacilli	o__Lactobacillales	f__Streptococcaceae	g__Streptococcus	s__Streptococcus pneumoniae	SAG	PATRIC	7	2072267	39.55
1313.19	d__Bacteria;p__Firmicutes;c__Bacilli;o__Lactobacillales;f__Streptococcaceae;g__Streptococcus;s__Streptococcus pneumoniae	d__Bacteria;p__Firmicutes;c__Bacilli;o__Lactobacillales;f__Streptococcaceae;g__Streptococcus;s__Streptococcus pneumoniae	d__Bacteria	p__Firmicutes	c__Bacilli	o__Lactobacillales	f__Streptococcaceae	g__Streptococcus	s__Streptococcus pneumoniae	SAG	PATRIC	6	2031323	39.62
1313.19	d__Bacteria;p__Firmicutes;c__Bacilli;o__Lactobacillales;f__Streptococcaceae;g__Streptococcus;s__Streptococcus pneumoniae	d__Bacteria;p__Firmicutes;c__Bacilli;o__Lactobacillales;f__Streptococcaceae;g__Streptococcus;s__Streptococcus pneumoniae	d__Bacteria	p__Firmicutes	c__Bacilli	o__Lactobacillales	f__Streptococcaceae	g__Streptococcus	s__Streptococcus pneumoniae	SAG	PATRIC	7	2118254	39.59
1313.19	d__Bacteria;p__Firmicutes;c__Bacilli;o__Lactobacillales;f__Streptococcaceae;g__Streptococcus;s__Streptococcus pneumoniae	d__Bacteria;p__Firmicutes;c__Bacilli;o__Lactobacillales;f__Streptococcaceae;g__Streptococcus;s__Streptococcus pneumoniae	d__Bacteria	p__Firmicutes	c__Bacilli	o__Lactobacillales	f__Streptococcaceae	g__Streptococcus	s__Streptococcus pneumoniae	SAG	PATRIC	8	2106330	39.48
1313.19	d__Bacteria;p__Firmicutes;c__Bacilli;o__Lactobacillales;f__Streptococcaceae;g__Streptococcus;s__Streptococcus pneumoniae	d__Bacteria;p__Firmicutes;c__Bacilli;o__Lactobacillales;f__Streptococcaceae;g__Streptococcus;s__Streptococcus pneumoniae	d__Bacteria	p__Firmicutes	c__Bacilli	o__Lactobacillales	f__Streptococcaceae	g__Streptococcus	s__Streptococcus pneumoniae	SAG	PATRIC	9	2167385	39.52
1313.19	d__Bacteria;p__Firmicutes;c__Bacilli;o__Lactobacillales;f__Streptococcaceae;g__Streptococcus;s__Streptococcus pneumoniae	d__Bacteria;p__Firmicutes;c__Bacilli;o__Lactobacillales;f__Streptococcaceae;g__Streptococcus;s__Streptococcus pneumoniae	d__Bacteria	p__Firmicutes	c__Bacilli	o__Lactobacillales	f__Streptococcaceae	g__Streptococcus	s__Streptococcus pneumoniae	SAG	PATRIC	4	2036248	39.64
1313.19	d__Bacteria;p__Firmicutes;c__Bacilli;o__Lactobacillales;f__Streptococcaceae;g__Streptococcus;s__Streptococcus pneumoniae	d__Bacteria;p__Firmicutes;c__Bacilli;o__Lactobacillales;f__Streptococcaceae;g__Streptococcus;s__Streptococcus pneumoniae	d__Bacteria	p__Firmicutes	c__Bacilli	o__Lactobacillales	f__Streptococcaceae	g__Streptococcus	s__Streptococcus pneumoniae	SAG	PATRIC	6	2043870	39.5
1313.19	d__Bacteria;p__Firmicutes;c__Bacilli;o__Lactobacillales;f__Streptococcaceae;g__Streptococcus;s__Streptococcus pneumoniae	d__Bacteria;p__Firmicutes;c__Bacilli;o__Lactobacillales;f__Streptococcaceae;g__Streptococcus;s__Streptococcus pneumoniae	d__Bacteria	p__Firmicutes	c__Bacilli	o__Lactobacillales	f__Streptococcaceae	g__Streptococcus	s__Streptococcus pneumoniae	SAG	PATRIC	6	2161584	39.59
1313.19	d__Bacteria;p__Firmicutes;c__Bacilli;o__Lactobacillales;f__Streptococcaceae;g__Streptococcus;s__Streptococcus pneumoniae	d__Bacteria;p__Firmicutes;c__Bacilli;o__Lactobacillales;f__Streptococcaceae;g__Streptococcus;s__Streptococcus pneumoniae	d__Bacteria	p__Firmicutes	c__Bacilli	o__Lactobacillales	f__Streptococcaceae	g__Streptococcus	s__Streptococcus pneumoniae	SAG	PATRIC	7	2207568	39.54
1313.19	d__Bacteria;p__Firmicutes;c__Bacilli;o__Lactobacillales;f__Streptococcaceae;g__Streptococcus;s__Streptococcus pneumoniae	d__Bacteria;p__Firmicutes;c__Bacilli;o__Lactobacillales;f__Streptococcaceae;g__Streptococcus;s__Streptococcus pneumoniae	d__Bacteria	p__Firmicutes	c__Bacilli	o__Lactobacillales	f__Streptococcaceae	g__Streptococcus	s__Streptococcus pneumoniae	SAG	PATRIC	7	2118953	39.59
1313.19	d__Bacteria;p__Firmicutes;c__Bacilli;o__Lactobacillales;f__Streptococcaceae;g__Streptococcus;s__Streptococcus pneumoniae	d__Bacteria;p__Firmicutes;c__Bacilli;o__Lactobacillales;f__Streptococcaceae;g__Streptococcus;s__Streptococcus pneumoniae	d__Bacteria	p__Firmicutes	c__Bacilli	o__Lactobacillales	f__Streptococcaceae	g__Streptococcus	s__Streptococcus pneumoniae	SAG	PATRIC	9	2108896	39.48
1313.19	d__Bacteria;p__Firmicutes;c__Bacilli;o__Lactobacillales;f__Streptococcaceae;g__Streptococcus;s__Streptococcus pneumoniae	d__Bacteria;p__Firmicutes;c__Bacilli;o__Lactobacillales;f__Streptococcaceae;g__Streptococcus;s__Streptococcus pneumoniae	d__Bacteria	p__Firmicutes	c__Bacilli	o__Lactobacillales	f__Streptococcaceae	g__Streptococcus	s__Streptococcus pneumoniae	SAG	PATRIC	6	2144081	39.67
1313.19	d__Bacteria;p__Firmicutes;c__Bacilli;o__Lactobacillales;f__Streptococcaceae;g__Streptococcus;s__Streptococcus pneumoniae	d__Bacteria;p__Firmicutes;c__Bacilli;o__Lactobacillales;f__Streptococcaceae;g__Streptococcus;s__Streptococcus pneumoniae	d__Bacteria	p__Firmicutes	c__Bacilli	o__Lactobacillales	f__Streptococcaceae	g__Streptococcus	s__Streptococcus pneumoniae	SAG	PATRIC	6	2086023	39.57
1313.19	d__Bacteria;p__Firmicutes;c__Bacilli;o__Lactobacillales;f__Streptococcaceae;g__Streptococcus;s__Streptococcus pneumoniae	d__Bacteria;p__Firmicutes;c__Bacilli;o__Lactobacillales;f__Streptococcaceae;g__Streptococcus;s__Streptococcus pneumoniae	d__Bacteria	p__Firmicutes	c__Bacilli	o__Lactobacillales	f__Streptococcaceae	g__Streptococcus	s__Streptococcus pneumoniae	SAG	PATRIC	6	2161924	39.39
1313.19	d__Bacteria;p__Firmicutes;c__Bacilli;o__Lactobacillales;f__Streptococcaceae;g__Streptococcus;s__Streptococcus pneumoniae	d__Bacteria;p__Firmicutes;c__Bacilli;o__Lactobacillales;f__Streptococcaceae;g__Streptococcus;s__Streptococcus pneumoniae	d__Bacteria	p__Firmicutes	c__Bacilli	o__Lactobacillales	f__Streptococcaceae	g__Streptococcus	s__Streptococcus pneumoniae	SAG	PATRIC	6	2106022	39.45
1313.19	d__Bacteria;p__Firmicutes;c__Bacilli;o__Lactobacillales;f__Streptococcaceae;g__Streptococcus;s__Streptococcus pneumoniae	d__Bacteria;p__Firmicutes;c__Bacilli;o__Lactobacillales;f__Streptococcaceae;g__Streptococcus;s__Streptococcus pneumoniae	d__Bacteria	p__Firmicutes	c__Bacilli	o__Lactobacillales	f__Streptococcaceae	g__Streptococcus	s__Streptococcus pneumoniae	SAG	PATRIC	6	2101791	39.4
1313.19	d__Bacteria;p__Firmicutes;c__Bacilli;o__Lactobacillales;f__Streptococcaceae;g__Streptococcus;s__Streptococcus pneumoniae	d__Bacteria;p__Firmicutes;c__Bacilli;o__Lactobacillales;f__Streptococcaceae;g__Streptococcus;s__Streptococcus pneumoniae	d__Bacteria	p__Firmicutes	c__Bacilli	o__Lactobacillales	f__Streptococcaceae	g__Streptococcus	s__Streptococcus pneumoniae	SAG	PATRIC	5	2086386	39.69
1313.19	d__Bacteria;p__Firmicutes;c__Bacilli;o__Lactobacillales;f__Streptococcaceae;g__Streptococcus;s__Streptococcus pneumoniae	d__Bacteria;p__Firmicutes;c__Bacilli;o__Lactobacillales;f__Streptococcaceae;g__Streptococcus;s__Streptococcus pneumoniae	d__Bacteria	p__Firmicutes	c__Bacilli	o__Lactobacillales	f__Streptococcaceae	g__Streptococcus	s__Streptococcus pneumoniae	SAG	PATRIC	7	2199762	39.5
1313.19	d__Bacteria;p__Firmicutes;c__Bacilli;o__Lactobacillales;f__Streptococcaceae;g__Streptococcus;s__Streptococcus pneumoniae	d__Bacteria;p__Firmicutes;c__Bacilli;o__Lactobacillales;f__Streptococcaceae;g__Streptococcus;s__Streptococcus pneumoniae	d__Bacteria	p__Firmicutes	c__Bacilli	o__Lactobacillales	f__Streptococcaceae	g__Streptococcus	s__Streptococcus pneumoniae	SAG	PATRIC	7	2101981	39.43
1313.19	d__Bacteria;p__Firmicutes;c__Bacilli;o__Lactobacillales;f__Streptococcaceae;g__Streptococcus;s__Streptococcus pneumoniae	d__Bacteria;p__Firmicutes;c__Bacilli;o__Lactobacillales;f__Streptococcaceae;g__Streptococcus;s__Streptococcus pneumoniae	d__Bacteria	p__Firmicutes	c__Bacilli	o__Lactobacillales	f__Streptococcaceae	g__Streptococcus	s__Streptococcus pneumoniae	SAG	PATRIC	7	2240426	39.59
1313.19	d__Bacteria;p__Firmicutes;c__Bacilli;o__Lactobacillales;f__Streptococcaceae;g__Streptococcus;s__Streptococcus pneumoniae	d__Bacteria;p__Firmicutes;c__Bacilli;o__Lactobacillales;f__Streptococcaceae;g__Streptococcus;s__Streptococcus pneumoniae	d__Bacteria	p__Firmicutes	c__Bacilli	o__Lactobacillales	f__Streptococcaceae	g__Streptococcus	s__Streptococcus pneumoniae	SAG	PATRIC	7	2138873	39.48
1313.19	d__Bacteria;p__Firmicutes;c__Bacilli;o__Lactobacillales;f__Streptococcaceae;g__Streptococcus;s__Streptococcus pneumoniae	d__Bacteria;p__Firmicutes;c__Bacilli;o__Lactobacillales;f__Streptococcaceae;g__Streptococcus;s__Streptococcus pneumoniae	d__Bacteria	p__Firmicutes	c__Bacilli	o__Lactobacillales	f__Streptococcaceae	g__Streptococcus	s__Streptococcus pneumoniae	SAG	PATRIC	7	2184523	39.31
1313.19	d__Bacteria;p__Firmicutes;c__Bacilli;o__Lactobacillales;f__Streptococcaceae;g__Streptococcus;s__Streptococcus pneumoniae	d__Bacteria;p__Firmicutes;c__Bacilli;o__Lactobacillales;f__Streptococcaceae;g__Streptococcus;s__Streptococcus pneumoniae	d__Bacteria	p__Firmicutes	c__Bacilli	o__Lactobacillales	f__Streptococcaceae	g__Streptococcus	s__Streptococcus pneumoniae	SAG	PATRIC	7	2109826	39.55
1313.19	d__Bacteria;p__Firmicutes;c__Bacilli;o__Lactobacillales;f__Streptococcaceae;g__Streptococcus;s__Streptococcus pneumoniae	d__Bacteria;p__Firmicutes;c__Bacilli;o__Lactobacillales;f__Streptococcaceae;g__Streptococcus;s__Streptococcus pneumoniae	d__Bacteria	p__Firmicutes	c__Bacilli	o__Lactobacillales	f__Streptococcaceae	g__Streptococcus	s__Streptococcus pneumoniae	SAG	PATRIC	9	2182928	39.55
1313.19	d__Bacteria;p__Firmicutes;c__Bacilli;o__Lactobacillales;f__Streptococcaceae;g__Streptococcus;s__Streptococcus pneumoniae	d__Bacteria;p__Firmicutes;c__Bacilli;o__Lactobacillales;f__Streptococcaceae;g__Streptococcus;s__Streptococcus pneumoniae	d__Bacteria	p__Firmicutes	c__Bacilli	o__Lactobacillales	f__Streptococcaceae	g__Streptococcus	s__Streptococcus pneumoniae	SAG	PATRIC	7	2132602	39.56
1313.19	d__Bacteria;p__Firmicutes;c__Bacilli;o__Lactobacillales;f__Streptococcaceae;g__Streptococcus;s__Streptococcus pneumoniae	d__Bacteria;p__Firmicutes;c__Bacilli;o__Lactobacillales;f__Streptococcaceae;g__Streptococcus;s__Streptococcus pneumoniae	d__Bacteria	p__Firmicutes	c__Bacilli	o__Lactobacillales	f__Streptococcaceae	g__Streptococcus	s__Streptococcus pneumoniae	SAG	PATRIC	6	2148735	39.63
1313.19	d__Bacteria;p__Firmicutes;c__Bacilli;o__Lactobacillales;f__Streptococcaceae;g__Streptococcus;s__Streptococcus pneumoniae	d__Bacteria;p__Firmicutes;c__Bacilli;o__Lactobacillales;f__Streptococcaceae;g__Streptococcus;s__Streptococcus pneumoniae	d__Bacteria	p__Firmicutes	c__Bacilli	o__Lactobacillales	f__Streptococcaceae	g__Streptococcus	s__Streptococcus pneumoniae	SAG	PATRIC	6	2095951	39.62
1313.19	d__Bacteria;p__Firmicutes;c__Bacilli;o__Lactobacillales;f__Streptococcaceae;g__Streptococcus;s__Streptococcus pneumoniae	d__Bacteria;p__Firmicutes;c__Bacilli;o__Lactobacillales;f__Streptococcaceae;g__Streptococcus;s__Streptococcus pneumoniae	d__Bacteria	p__Firmicutes	c__Bacilli	o__Lactobacillales	f__Streptococcaceae	g__Streptococcus	s__Streptococcus pneumoniae	SAG	PATRIC	7	2131605	39.53
1313.19	d__Bacteria;p__Firmicutes;c__Bacilli;o__Lactobacillales;f__Streptococcaceae;g__Streptococcus;s__Streptococcus pneumoniae	d__Bacteria;p__Firmicutes;c__Bacilli;o__Lactobacillales;f__Streptococcaceae;g__Streptococcus;s__Streptococcus pneumoniae	d__Bacteria	p__Firmicutes	c__Bacilli	o__Lactobacillales	f__Streptococcaceae	g__Streptococcus	s__Streptococcus pneumoniae	SAG	PATRIC	6	2140617	39.52
1313.19	d__Bacteria;p__Firmicutes;c__Bacilli;o__Lactobacillales;f__Streptococcaceae;g__Streptococcus;s__Streptococcus pneumoniae	d__Bacteria;p__Firmicutes;c__Bacilli;o__Lactobacillales;f__Streptococcaceae;g__Streptococcus;s__Streptococcus pneumoniae	d__Bacteria	p__Firmicutes	c__Bacilli	o__Lactobacillales	f__Streptococcaceae	g__Streptococcus	s__Streptococcus pneumoniae	SAG	PATRIC	6	2144535	39.55
1313.19	d__Bacteria;p__Firmicutes;c__Bacilli;o__Lactobacillales;f__Streptococcaceae;g__Streptococcus;s__Streptococcus pneumoniae	d__Bacteria;p__Firmicutes;c__Bacilli;o__Lactobacillales;f__Streptococcaceae;g__Streptococcus;s__Streptococcus pneumoniae	d__Bacteria	p__Firmicutes	c__Bacilli	o__Lactobacillales	f__Streptococcaceae	g__Streptococcus	s__Streptococcus pneumoniae	SAG	PATRIC	6	2044251	39.5
1313.19	d__Bacteria;p__Firmicutes;c__Bacilli;o__Lactobacillales;f__Streptococcaceae;g__Streptococcus;s__Streptococcus pneumoniae	d__Bacteria;p__Firmicutes;c__Bacilli;o__Lactobacillales;f__Streptococcaceae;g__Streptococcus;s__Streptococcus pneumoniae	d__Bacteria	p__Firmicutes	c__Bacilli	o__Lactobacillales	f__Streptococcaceae	g__Streptococcus	s__Streptococcus pneumoniae	SAG	PATRIC	6	2153932	39.56
1313.19	d__Bacteria;p__Firmicutes;c__Bacilli;o__Lactobacillales;f__Streptococcaceae;g__Streptococcus;s__Streptococcus pneumoniae	d__Bacteria;p__Firmicutes;c__Bacilli;o__Lactobacillales;f__Streptococcaceae;g__Streptococcus;s__Streptococcus pneumoniae	d__Bacteria	p__Firmicutes	c__Bacilli	o__Lactobacillales	f__Streptococcaceae	g__Streptococcus	s__Streptococcus pneumoniae	SAG	PATRIC	6	2150469	39.67
[truncated: 31,139 more rows]

## Sheet: Table S3
Supplementary Table 3: List of 130051 LAB BGCs.
[truncated: 130,052 more rows]

## Sheet: Table S4
Supplementary Table 4: Information of bacteriocins-related domains.
[truncated: 136 more rows]

## Sheet: Table S5
Supplementary Table 5: List of 3805 non-LAB genera.
[truncated: 164,418 more rows]

[truncated: 5 more sheets: Table S6, Table S7, Table S8, Table S9, Table S10]
